# Supplementary material for: Affinity of Compounds for Phosphatydylcholine-Based Immobilized Artificial Membrane—A Measure of Their Bioconcentration in Aquatic Organisms
Source: Membranes (Basel). 2022 Nov 11;12(11):1130. doi: 10.3390/membranes12111130 (PMC9692598; doi:10.3390/membranes12111130)
Supplement: Supplementary file 1 [file membranes-12-01130-s001.zip]

Archive with 1 entries (1 files):
- membranes-1972001-SI.xlsx
