# Supplementary material for: Affinity of Compounds for Phosphatydylcholine-Based Immobilized Artificial Membrane—A Measure of Their Bioconcentration in Aquatic Organisms
Source: Membranes (Basel). 2022 Nov 11;12(11):1130. doi: 10.3390/membranes12111130 (PMC9692598; doi:10.3390/membranes12111130)
Supplement: Supplementary file 1 [file membranes-12-01130-s001.zip › membranes-1972001-SI.xlsx]

## Sheet: ANN - log BCF values 
		log BCFEPI	ANN1	ANN2	ANN3	ANN4	ANN5	ANN6	ANN7	ANN8	ANN9	ANN10	ANN11	ANN12	ANN13	ANN14	ANN15	ANN16	ANN17	ANN18	ANN19	ANN20	ANN21	ANN22	ANN23	ANN24	ANN25	ANN26	ANN27	ANN28	ANN29	ANN30	ANN31	ANN32	ANN33	ANN34	ANN35	ANN36	ANN37	ANN38	ANN39	ANN40	ANN41	ANN42	ANN43	ANN44	ANN45	ANN46	ANN47
Acetanilide	Validation	0.432	0.505413	0.255926	0.161775	0.34525	0.339985	0.258378	0.410925	0.388027	0.475834	0.369799	0.335183	0.375739	0.0907902	0.45658	0.294181	0.433741	0.381148	0.312221	0.0177691	0.430344	0.168885	0.240231	0.444482	0.424849	0.312234	0.0485356	0.376124	0.264504	0.209674	0.260201	0.286462	0.304054	0.418045	0.310902	0.301225	0.43587	0.1647	0.318668	0.369483	0.285906	0.352298	0.275898	0.452906	0.389193	0.212684	0.313888	0.271437
Acetophenone	Train	0.12	0.69739	0.36968	0.450763	0.600283	0.544385	0.489062	0.634402	0.576618	0.723266	0.610345	0.526596	0.586547	0.194652	0.689315	0.349772	0.62578	0.561624	0.587081	0.180645	0.611006	0.471147	0.564886	0.689538	0.635312	0.54076	0.223398	0.574629	0.402828	0.568385	0.501946	0.291659	0.402482	0.668926	0.442384	0.408066	0.618661	0.403704	0.545418	0.529115	0.344583	0.630454	0.312992	0.662326	0.63302	0.508602	0.562906	0.292309
anisole	Test	1.06	1.09145	1.04774	0.965753	1.03559	1.01881	1.23051	0.899252	1.08424	1.09746	1.03254	1.06076	0.939575	1.11123	1.06612	1.1079	1.05164	1.07568	0.957657	0.98447	0.985573	1.01444	0.93403	1.04016	1.01403	0.896663	1.16533	1.02981	1.04481	0.93321	1.06386	1.07255	1.01656	1.02812	1.05959	0.998125	1.01258	1.10032	1.03076	1.02514	1.06013	1.01054	1.1504	1.00972	1.09393	1.03614	1.0354	1.04262
benzaldehyde	Validation	0.64	0.594594	0.319519	0.331634	0.476282	0.471172	0.428423	0.515981	0.475129	0.60956	0.532049	0.475954	0.475267	0.267328	0.594008	0.297592	0.500637	0.461389	0.463288	0.211759	0.528621	0.410214	0.506542	0.562767	0.548526	0.438393	0.213087	0.471813	0.347766	0.43863	0.475755	0.265884	0.360846	0.533728	0.39758	0.348283	0.530215	0.339253	0.425316	0.447536	0.31872	0.531878	0.272556	0.580004	0.523469	0.416105	0.45052	0.279234
benzene	Validation	1.07	0.938383	0.799346	0.908377	0.88858	0.711586	0.910606	0.752873	0.795851	0.872663	0.801151	0.742109	0.696229	0.788984	0.863713	0.757465	0.737702	0.741119	0.778843	0.954107	0.835063	0.932993	0.949189	0.82233	0.877765	0.728065	1.11494	0.743224	0.747367	1.03117	0.87049	0.717034	0.777468	0.793813	0.708396	0.73934	0.811348	0.889163	0.731584	0.703355	0.672037	0.801008	0.989298	0.886911	0.790981	0.816513	0.768581	0.781171
benzonitrile	Validation	0.7	0.677891	0.433466	0.599699	0.633901	0.682261	0.566668	0.661515	0.621627	0.746947	0.656821	0.605947	0.612626	0.477877	0.666649	0.412996	0.566254	0.581349	0.684217	0.404138	0.645988	0.500647	0.713703	0.645261	0.646874	0.617919	0.416604	0.568927	0.544861	0.765843	0.607411	0.432882	0.725178	0.583043	0.634389	0.647296	0.649726	0.469908	0.594388	0.648111	0.512338	0.656736	0.480219	0.685937	0.651347	0.633369	0.60936	0.422589
benzyl alcohol	Train	0.14	0.424296	0.263592	0.248326	0.211137	0.257671	0.181684	0.319899	0.34393	0.426079	0.248713	0.25804	0.294704	0.149727	0.408533	0.245275	0.269067	0.312972	0.15645	0.169015	0.387358	0.169309	0.233962	0.332765	0.419127	0.286895	0.119282	0.247363	0.197386	0.165974	0.188499	0.238074	0.208902	0.296663	0.287974	0.273499	0.337695	0.181412	0.267154	0.28762	0.255094	0.192373	0.181982	0.443306	0.309924	0.136413	0.266017	0.264044
biphenyl	Train	2.31	2.21148	2.35502	2.42583	2.26466	2.41621	2.4054	2.39307	2.26076	2.21248	2.40278	2.35906	2.42118	2.38519	2.35655	2.35101	2.30514	2.36289	2.28581	2.3113	2.246	2.39483	2.38031	2.20816	2.33173	2.42298	2.35099	2.36684	2.39079	2.40282	2.36263	2.3086	2.28725	2.26135	2.38706	2.34836	2.19924	2.41141	2.27598	2.37659	2.36723	2.2717	2.38647	2.22237	2.35992	2.34015	2.24481	2.36629
1-bromonaphtalene	Train	2.35	2.22555	2.25489	2.26185	2.23093	2.33548	2.32553	2.14586	2.29737	2.2584	2.19989	2.30867	2.16484	2.33029	2.2481	2.28649	2.24843	2.33568	2.3588	2.33647	2.27729	2.34701	2.33024	2.22396	2.35697	2.15607	2.28793	2.19557	2.31678	2.33728	2.34366	2.22913	2.31148	2.27477	2.31387	2.28548	2.21645	2.37679	2.23522	2.30656	2.26044	2.22529	2.39295	2.27215	2.28661	2.32364	2.12321	2.26461
3-bromophenol	Train	1.4	1.36986	1.34751	1.48202	1.40582	1.33139	1.33999	1.2386	1.27739	1.17287	1.35208	1.40823	1.35069	1.37088	1.28379	1.36296	1.32634	1.22337	1.31387	1.38734	1.3866	1.44472	1.33062	1.30796	1.42848	1.33837	1.3789	1.31291	1.35202	1.30576	1.38669	1.37983	1.34296	1.35378	1.329	1.33633	1.37729	1.3243	1.26732	1.2742	1.39829	1.35628	1.35318	1.41872	1.23684	1.30683	1.43594	1.39363
cinnamyl alcohol	Test	0.7	0.772441	0.842277	0.742832	0.741224	0.770476	0.811169	0.792933	0.725067	0.743841	0.834501	0.702914	0.797391	0.778116	0.726446	0.899825	0.816668	0.716423	0.756302	0.754876	0.706222	0.822983	0.648178	0.828478	0.735196	0.736394	0.840178	0.824131	0.825659	0.641565	0.846989	0.875433	0.738256	0.838954	0.761359	0.775704	0.70682	0.890372	0.660927	0.786594	0.873624	0.869859	0.910691	0.751488	0.7002	0.748634	0.660224	0.917438
coumarin	Test	0.58	0.885153	0.60074	0.833703	0.650362	0.831928	0.78962	0.705244	0.854794	0.902633	0.698754	0.649612	0.6861	0.673147	0.838641	0.395055	0.751048	0.826873	0.970697	0.816551	0.735581	0.776561	0.889101	0.783202	0.823527	0.668808	0.984655	0.650489	0.568329	0.977869	0.456852	0.535941	0.823754	0.766717	0.608645	0.745542	0.83053	0.716548	0.782218	0.773397	0.481952	0.741088	0.853498	0.819186	0.844836	0.520986	0.837914	0.469266
diethyl phthalate	Test	1.26	1.12951	1.54802	1.19958	1.26792	1.14896	1.30217	1.0611	1.09192	1.00289	1.07284	1.29241	1.2735	1.21362	1.2245	1.03793	1.06685	1.15485	1.23001	1.29605	1.13316	1.15008	1.39333	1.19514	1.11649	0.992857	1.11775	1.11164	1.29116	1.30103	1.01603	1.10474	1.23046	1.10778	0.953747	1.03006	1.20982	1.20316	1.05057	0.971515	1.28037	1.16818	1.1419	1.11102	1.12395	0.940095	1.21035	1.45285
2,6-dimethylphenol	Validation	1.22	1.1299	1.03465	1.00291	1.08927	0.995069	1.00813	1.08756	1.13051	1.08656	1.06947	1.08224	1.02977	1.05826	1.06245	1.08259	1.09519	1.10003	1.12641	1.0372	1.09155	1.10998	1.01982	1.08124	1.15802	1.00754	1.04063	1.14016	1.06607	1.06615	1.07824	1.05697	1.02674	1.06987	1.02687	0.935914	1.05101	0.967938	1.0758	1.04641	1.0337	1.11304	0.925736	1.156	1.09656	1.12978	1.15811	1.00579
2-methylphenol	Validation	0.95	0.880969	0.873054	0.862573	0.850685	0.821071	0.87695	0.851856	0.886011	0.866515	0.834785	0.850056	0.79329	0.897658	0.820544	0.869693	0.817944	0.83236	0.888935	0.895776	0.865874	0.885983	0.851728	0.830445	0.908608	0.849228	0.93286	0.877867	0.867552	0.853883	0.906	0.859474	0.884033	0.798679	0.854862	0.8392	0.828707	0.913941	0.805448	0.876413	0.830343	0.886391	0.856411	0.921483	0.828381	0.912261	0.870457	0.853604
4-methylphenol	Train	0.947	0.833042	0.906033	0.885549	0.776168	0.803739	0.920107	0.798283	0.865846	0.842675	0.811018	0.809505	0.784836	0.874599	0.792236	0.870824	0.828848	0.820831	0.828146	0.8819	0.798613	0.913369	0.802461	0.836141	0.843967	0.823614	0.879018	0.853216	0.859944	0.804991	0.88739	0.884733	0.839783	0.816277	0.854909	0.83854	0.768922	0.931673	0.783193	0.85411	0.837436	0.850562	0.852223	0.851655	0.812868	0.866524	0.809383	0.872655
naphthalene	Test	1.84	2.01527	2.05197	2.0552	2.04642	2.13679	2.05934	2.04957	2.03948	2.04306	2.12388	2.15769	2.14126	2.06918	2.10126	1.95615	2.03221	2.12549	1.98427	1.99292	2.03779	2.08285	2.07514	1.96595	2.06547	2.10943	1.96312	2.09146	2.03789	2.1107	2.04134	1.95344	1.98495	2.02799	2.13583	2.05655	2.03817	2.11057	2.04158	2.08742	2.04949	1.98778	2.11235	1.97226	2.14462	2.01252	2.03269	1.99315
1-naphthol	Train	1.55	1.62287	1.53195	1.54207	1.57699	1.56444	1.48729	1.58611	1.60729	1.49296	1.6221	1.72938	1.62399	1.54007	1.73431	1.49619	1.6322	1.65051	1.61158	1.59092	1.62289	1.56518	1.6444	1.58771	1.7003	1.53626	1.45517	1.67613	1.48431	1.63042	1.55195	1.5682	1.55095	1.67476	1.54317	1.56317	1.65249	1.47971	1.53055	1.59523	1.50572	1.66188	1.46683	1.62935	1.66984	1.5633	1.71633	1.54325
2-naphthol	Test	1.45	1.49681	1.45399	1.50952	1.44583	1.43844	1.44385	1.405	1.46174	1.35989	1.46345	1.55875	1.44913	1.43151	1.54277	1.37315	1.46973	1.49213	1.48168	1.49145	1.47292	1.48673	1.50218	1.43997	1.54792	1.39603	1.40892	1.49163	1.38544	1.47457	1.41167	1.43914	1.41843	1.52423	1.4032	1.46913	1.5213	1.44912	1.36897	1.46364	1.40095	1.50843	1.41559	1.48406	1.49076	1.40176	1.57393	1.42173
2-nitroaniline	Test	0.89	0.704233	1.17995	0.938845	0.898229	0.941382	0.997836	0.618613	0.773526	0.6897	0.772528	0.862471	0.768193	0.891024	0.672207	0.9701	0.724944	0.79105	0.739649	0.844293	0.743846	0.896741	0.676365	0.75854	0.689183	0.719443	0.965964	0.765256	1.06458	0.502119	0.842246	0.895873	0.825533	0.688828	1.04056	0.748928	0.814894	0.980191	0.843992	0.908775	0.981547	0.750431	0.959606	0.7365	0.745905	0.858155	0.763363	0.983197
4-nitroaniline	Train	0.584	0.527577	0.459656	0.479861	0.637353	0.45767	0.532281	0.689299	0.596088	0.624324	0.568604	0.643415	0.611943	0.614531	0.54266	0.518913	0.678837	0.670844	0.463962	0.570208	0.491321	0.567792	0.726056	0.655342	0.421099	0.631993	0.538583	0.61584	0.482425	0.625247	0.63714	0.51642	0.486898	0.630625	0.502434	0.544787	0.618749	0.532563	0.627504	0.565505	0.452441	0.537368	0.502205	0.461862	0.672249	0.622988	0.509588	0.567813
nitrobenzene	Train	0.89	0.716625	0.921918	0.874677	0.838531	0.829863	0.869005	0.764068	0.740701	0.775745	0.813136	0.810377	0.799912	0.931996	0.761386	0.949708	0.697863	0.742205	0.848081	0.92384	0.737178	0.817071	0.859328	0.742788	0.737544	0.826104	0.872976	0.729534	0.937902	0.919483	0.823273	0.96138	0.969775	0.706894	0.83255	0.868586	0.766304	0.968085	0.763165	0.823551	0.973376	0.808491	0.894084	0.785849	0.78561	0.824407	0.791219	0.941206
4-nitrobenzyl alcohol	Test	0.24	0.361957	0.173684	0.228785	0.38735	0.276858	0.291381	0.428603	0.330935	0.437399	0.333242	0.436711	0.426607	-0.0257546	0.414869	0.161863	0.399074	0.400913	0.222592	0.0406875	0.33962	0.223858	0.3462	0.380081	0.336475	0.464063	0.438712	0.338596	0.126495	0.145033	0.278365	0.224167	0.1852	0.388293	0.289161	0.261478	0.378952	0.482536	0.301768	0.286312	0.224517	0.311537	0.270764	0.371904	0.410294	0.245297	0.304	0.157249
1-nitrobutane	Train	0.64	0.533048	0.574359	0.513631	0.739897	0.585997	0.655978	0.504678	0.615125	0.743255	0.583379	0.745943	0.50029	0.619926	0.786338	0.535428	0.599636	0.784453	0.488347	0.568936	0.62078	0.652417	0.444066	0.504925	0.597103	0.473951	0.628437	0.625626	0.557829	0.510999	0.670027	0.577282	0.628634	0.544879	0.62602	0.667581	0.702145	0.628069	0.611496	0.721564	0.570602	0.565684	0.730048	0.651623	0.795413	0.587122	0.641806	0.605562
4-nitrotoluene	Train	1.231	0.917437	1.09527	1.13721	1.02804	1.00083	1.06678	1.1072	1.08908	1.09542	1.05292	0.985163	0.989675	1.10133	1.01888	1.0964	1.01433	1.11957	1.00513	1.09955	0.93641	0.997008	1.0471	1.01479	0.94111	1.17471	0.968326	1.04869	1.08264	1.14806	1.0067	1.07232	1.00258	1.01996	1.07469	1.14127	1.0226	1.06967	1.16612	1.05749	1.09276	1.01447	1.0734	0.97756	1.13305	1.07537	1.13406	1.10673
phenol	Train	0.63	0.614176	0.600917	0.577819	0.516854	0.529238	0.568609	0.521493	0.580321	0.605502	0.49661	0.562117	0.503406	0.625399	0.565986	0.584183	0.468228	0.516497	0.536442	0.659144	0.594473	0.602695	0.57222	0.502571	0.630349	0.574313	0.625479	0.509131	0.570684	0.537271	0.604901	0.558804	0.60133	0.464341	0.621581	0.666158	0.542339	0.630028	0.488843	0.60975	0.570854	0.545305	0.574296	0.653876	0.500709	0.589442	0.502166	0.60978
2-phenylethanol	Train	0.309	0.486158	0.342842	0.328964	0.326201	0.303692	0.24258	0.414553	0.404418	0.488943	0.356279	0.319793	0.343347	0.265203	0.476297	0.348147	0.406424	0.384062	0.285779	0.248952	0.435052	0.316557	0.313053	0.470155	0.487533	0.343878	0.234521	0.364271	0.277355	0.292808	0.323533	0.344515	0.251569	0.453249	0.28931	0.290734	0.381688	0.295602	0.326753	0.332565	0.345242	0.372033	0.313191	0.504716	0.388524	0.232535	0.32316	0.362072
4-phenylphenol	Test	1.778	1.90177	1.87589	1.9882	1.88861	1.98878	2.00838	1.99953	1.92761	1.8383	1.93481	2.02884	1.98169	1.91739	2.09966	1.91788	1.93979	2.02002	1.95354	2.00366	1.96297	1.86896	1.98155	1.92315	2.07532	1.99552	1.9533	1.9737	1.85432	1.92618	1.97834	1.95121	1.95392	2.00239	1.99498	2.01524	1.94415	2.05445	1.88904	2.04639	1.79644	1.98293	2.04118	1.97797	2.02609	1.98349	1.99496	1.97423
toluene	Test	1.468	1.37467	1.2831	1.28825	1.33453	1.2172	1.35194	1.21925	1.29991	1.3573	1.27448	1.24514	1.23403	1.24292	1.28158	1.26734	1.2207	1.25775	1.22169	1.23883	1.27643	1.25221	1.21154	1.24868	1.3066	1.21794	1.32334	1.25024	1.24577	1.27071	1.28059	1.27921	1.2491	1.23531	1.23402	1.22353	1.28695	1.32278	1.2757	1.2033	1.26338	1.22664	1.37748	1.29126	1.32221	1.28207	1.31658	1.25241
4-chlorophenol	Train	1.244	1.13262	1.21076	1.19008	1.17976	1.27589	1.20588	1.31084	1.14089	1.1003	1.30462	1.2241	1.28413	1.19461	1.11282	1.19044	1.17734	1.09452	1.2204	1.18848	1.15737	1.1777	1.19572	1.17053	1.19184	1.32233	1.22647	1.30258	1.21814	1.17556	1.23488	1.2269	1.24214	1.18493	1.23438	1.29902	1.18951	1.2466	1.12912	1.26491	1.22268	1.27384	1.32948	1.20424	1.139	1.22924	1.23683	1.24881
2,3-benzofuran	Validation	1.429	1.41492	1.29687	1.27104	1.38929	1.08533	1.44874	1.00578	1.33364	1.29017	1.21032	1.41787	1.06212	1.48505	1.38536	1.21985	1.20171	1.35633	1.20488	1.43716	1.35051	1.37057	1.40267	1.20006	1.41099	1.07173	1.39336	1.18142	1.19001	1.39442	1.13705	1.28571	1.31758	1.22945	1.22257	1.28747	1.41032	1.4123	1.22018	1.1232	1.2584	1.19774	1.50436	1.36508	1.35534	1.16837	1.39783	1.22117
2,3-dimethylphenol	Train	1.303	1.22578	1.2996	1.23223	1.2117	1.28348	1.30014	1.32257	1.2959	1.27198	1.27905	1.2337	1.28596	1.30306	1.21913	1.26498	1.25341	1.29816	1.27855	1.30559	1.23365	1.2754	1.25631	1.25024	1.28874	1.28488	1.32125	1.3548	1.2935	1.24008	1.27004	1.28805	1.24869	1.24358	1.26479	1.16611	1.24402	1.33482	1.29011	1.29594	1.21716	1.25411	1.26713	1.28403	1.32512	1.30895	1.34884	1.27429
2,4-dimethylphenol	Test	1.185	1.21878	1.29209	1.24174	1.18021	1.27954	1.28519	1.28464	1.30799	1.2697	1.28251	1.24039	1.3034	1.2739	1.22121	1.26735	1.30046	1.31285	1.26374	1.27857	1.19491	1.29584	1.21737	1.27807	1.25598	1.2794	1.24791	1.35984	1.27651	1.23022	1.27705	1.30591	1.22737	1.2852	1.28796	1.19071	1.20234	1.29985	1.29247	1.30319	1.23035	1.25908	1.23551	1.24381	1.3339	1.30086	1.33002	1.26606
2-nitroanisole	Train	0.808	0.813524	0.953329	0.952461	0.865929	0.885823	0.933611	0.851202	0.958162	0.93348	0.931647	0.939787	0.881742	0.907642	0.905726	0.938486	0.930305	1.02166	0.847271	0.989602	0.788335	0.900066	0.845478	0.880615	0.793942	0.915751	0.995036	0.914571	0.953272	0.863781	0.918214	1.01561	0.879766	0.864156	0.998443	0.968679	0.877577	0.906074	1.00538	0.926037	0.945739	0.840765	0.845034	0.829786	1.01988	0.901727	0.976228	0.946802
2-chloroaniline	Train	0.921	1.00695	0.941446	0.949303	1.0129	0.851975	0.953446	0.809049	0.885818	0.845359	0.866319	0.852839	0.862016	0.90977	0.85811	0.936466	0.87604	0.815517	0.861148	0.894841	0.984003	0.923965	0.768261	0.860934	0.949675	0.834547	0.811638	0.873255	0.970602	0.780356	0.875804	0.893563	0.872683	0.83529	0.86743	0.884742	1.02055	0.966894	0.791509	0.852574	0.962874	0.916912	0.918248	0.973976	0.815481	0.901792	0.91621	0.921994
3-nitroaniline	Train	0.571	0.554174	0.644453	0.529484	0.652835	0.609887	0.54887	0.528005	0.595737	0.582815	0.57347	0.646239	0.615209	0.623017	0.536965	0.585434	0.606794	0.632974	0.552507	0.56113	0.531893	0.659572	0.528711	0.616378	0.476454	0.520897	0.640044	0.570224	0.636884	0.410907	0.627529	0.579949	0.565242	0.558196	0.632102	0.579418	0.616613	0.589973	0.608549	0.664031	0.606687	0.556628	0.570167	0.519411	0.602321	0.608394	0.512516	0.610781
4-chloroacetanilide	Train	1.046	0.933299	0.954481	0.905272	0.902814	0.960186	0.980504	1.00971	0.920204	0.93104	0.98077	0.796526	0.956579	0.978133	0.863179	1.08166	1.01417	0.914644	0.904516	1.03076	0.862793	0.980064	0.984716	0.991074	0.837382	0.905811	0.938267	1.00203	0.992865	0.949172	0.919008	1.11436	0.965183	0.983997	0.965221	0.939836	0.965031	0.882526	0.915	0.974208	1.0227	0.931803	0.898437	0.864254	0.922718	0.874402	0.913902	1.06675
4-chloroaniline	Train	0.874	0.967131	0.887541	1.00209	0.995325	0.944642	0.887803	0.914027	0.885873	0.877923	0.892568	0.838594	0.908523	0.942767	0.833769	0.829084	0.864627	0.824274	0.920983	0.986327	0.969805	0.885615	0.968548	0.858538	0.898637	0.881947	0.942471	0.899331	0.918489	0.929533	0.896914	0.833645	0.98097	0.800548	0.953039	0.988348	1.05167	1.06367	0.818825	0.931659	0.897483	0.905071	1.06253	0.932077	0.841649	0.907189	0.912998	0.857913
benzyl benzoate	Train	2.286	1.94491	2.35615	2.33787	2.06197	2.31171	2.38827	2.15225	2.13159	1.93884	2.28835	2.12399	2.18875	2.30434	1.96875	2.35537	2.13822	2.2012	2.2593	2.31261	2.0214	2.31321	2.09318	2.03483	2.05651	2.12546	2.32427	2.2553	2.3973	2.11977	2.21599	2.35053	2.25718	2.03836	2.43162	2.35439	2.09187	2.18904	2.15337	2.29825	2.35886	2.08806	2.27818	1.95331	2.04504	2.24393	2.05658	2.33787
bromobenzene	Validation	1.64	1.55521	1.51724	1.53495	1.54278	1.52644	1.59363	1.3161	1.48396	1.47619	1.41317	1.46085	1.42715	1.62458	1.39597	1.49532	1.44186	1.44247	1.38889	1.54198	1.50567	1.47764	1.39516	1.4566	1.47443	1.42156	1.73497	1.36669	1.56294	1.39354	1.48707	1.43807	1.47251	1.47419	1.53723	1.41753	1.58642	1.58812	1.47999	1.4292	1.43426	1.3842	1.4839	1.45489	1.45981	1.41307	1.49972	1.45652
butylbenzene	Test	2.682	2.30434	2.29775	2.23928	2.21416	2.16828	2.37606	2.12383	2.33414	2.27709	2.14786	2.26018	2.15742	2.31421	2.1746	2.30405	2.17082	2.31543	2.24592	2.28534	2.23488	2.20444	2.3226	2.25957	2.35019	2.22809	2.37633	2.16117	2.29051	2.27042	2.19852	2.26796	2.34276	2.2294	2.20666	2.22701	2.11436	2.19684	2.23677	2.16473	2.29747	2.25473	2.234	2.28274	2.24217	2.20721	2.14792	2.29467
butyrophenone	Train	0.91	1.25577	0.906696	0.932482	1.25008	1.04273	0.90656	1.21802	1.23806	1.2341	1.11876	1.13486	1.19543	0.918745	1.1964	0.95009	1.18502	1.20786	1.1246	0.941141	1.15185	1.01831	1.0331	1.25914	1.18246	1.13185	0.962322	1.17897	0.92753	1.07794	1.10151	0.935032	0.893856	1.26235	0.948442	0.933942	1.21193	1.01427	1.23312	1.07203	0.919892	1.23449	1.02589	1.17654	1.18455	1.10931	1.24073	0.908104
chlorobenzene	Train	1.451	1.36552	1.44166	1.37453	1.36158	1.44184	1.45338	1.33585	1.32894	1.37522	1.3783	1.26379	1.35757	1.39922	1.29086	1.41825	1.28424	1.28229	1.28193	1.33367	1.31148	1.28377	1.27606	1.319	1.30482	1.36377	1.44466	1.32853	1.4566	1.27235	1.34282	1.38287	1.34451	1.32787	1.36648	1.3278	1.39748	1.36404	1.33094	1.37609	1.33425	1.31328	1.33015	1.30289	1.35015	1.32591	1.36453	1.39947
corticosterone	Train	0.947	1.31034	0.939469	0.944079	1.26064	0.914118	1.00161	1.09249	1.1405	1.11093	1.03729	1.13419	1.15053	0.979442	1.09272	0.926801	1.11893	1.06397	1.00016	0.933955	1.24527	1.01191	0.942262	1.1182	1.14715	1.09143	0.948335	1.0178	0.895948	1.02977	1.04769	0.931385	0.95463	1.05967	0.923671	0.944168	1.23748	0.921318	0.979836	0.953661	0.796317	1.08765	0.92956	1.25519	1.091	1.0227	1.28102	0.965959
cortisone	Test	0.637	0.832761	0.463332	0.534068	0.854509	0.597672	0.692588	0.719777	0.598105	0.716156	0.596416	0.716433	0.854427	0.609012	0.753437	0.481732	0.69743	0.625208	0.524284	0.51457	0.769666	0.512098	0.623627	0.604359	0.682588	0.687781	0.590166	0.590796	0.479893	0.662792	0.373675	0.657862	0.467468	0.617625	0.623285	0.69176	0.794042	0.445667	0.505477	0.557464	0.376635	0.625292	0.465058	0.788225	0.74441	0.433742	0.769967	0.676822
estradiol	Test	2.313	2.04658	2.07681	2.02346	1.84484	2.14987	1.98339	2.31724	2.1873	2.2846	2.06036	2.00481	2.07939	2.25307	1.97392	2.02541	2.18687	2.19334	2.20898	2.22636	2.02955	2.06644	2.26267	2.28836	2.12768	2.14802	1.98444	2.17709	2.02418	2.21109	2.13691	2.0014	2.14124	2.29155	2.20856	2.07226	1.8893	2.10503	2.30204	2.06187	1.98623	2.11076	2.21795	2.09295	2.12644	2.26097	2.03549	2.14927
estriol	Train	1.284	0.956434	1.28753	1.25307	0.829131	1.32822	1.29661	1.27864	1.07612	0.986356	1.27139	0.934265	1.26195	1.24899	0.829322	1.31202	1.275	1.02334	1.34681	1.30776	0.886892	1.28997	1.25666	1.32365	0.935569	1.31776	1.32948	1.3115	1.28325	1.31377	1.32791	1.29752	1.35354	1.32962	1.27668	1.36816	0.774919	1.24199	1.20623	1.24394	1.23603	1.18412	1.2541	0.934484	0.949878	1.31895	0.9641	1.22689
ethylbenzene	Train	1.745	1.67696	1.67882	1.61576	1.64165	1.62585	1.6815	1.56067	1.66062	1.67563	1.60028	1.61443	1.65517	1.63136	1.55909	1.67567	1.562	1.64574	1.52194	1.57174	1.5874	1.55906	1.48987	1.59223	1.62681	1.64989	1.65644	1.58739	1.64117	1.52258	1.59025	1.66138	1.57788	1.5963	1.68404	1.59962	1.58936	1.63493	1.65969	1.61005	1.66927	1.55008	1.6682	1.58654	1.64845	1.58892	1.62984	1.68702
furan	Train	0.551	0.571296	0.514703	0.415246	0.375161	0.424806	0.598508	0.316702	0.494418	0.534788	0.340901	0.445041	0.361026	0.652689	0.552849	0.606269	0.326912	0.443445	0.303332	0.698832	0.528765	0.593612	0.580103	0.395462	0.566544	0.367929	0.655132	0.324948	0.566757	0.584405	0.537821	0.596352	0.589539	0.332618	0.474209	0.517661	0.450517	0.522008	0.404887	0.486699	0.508473	0.303247	0.571328	0.593955	0.454229	0.481769	0.409183	0.577738
geraniol	Train	1.957	1.52626	1.88044	1.9032	1.68705	2.01748	1.95278	1.89312	1.71609	1.56716	1.992	1.79266	1.99286	1.78491	1.60388	1.90853	1.90941	1.83559	1.77399	1.81178	1.56092	1.93211	1.70448	1.82284	1.46549	1.97059	1.88384	1.94824	1.97253	1.77921	1.93274	1.90067	1.82133	1.76927	1.95667	1.93222	1.63434	1.93708	1.77295	1.97705	1.89335	1.76619	1.89198	1.49948	1.73734	1.83539	1.68388	1.86938
heptanophenone	Validation	1.806	2.21483	1.53406	1.54937	2.15955	1.68146	1.53943	1.90467	2.32076	2.10115	1.75211	2.16499	1.73952	1.61422	1.99975	1.41552	1.95328	2.19455	1.93932	1.80904	2.18009	1.73267	2.08732	2.0954	2.29029	1.93152	1.55916	1.91112	1.52422	2.20226	1.94114	1.40327	2.02553	2.00815	1.68147	1.73807	2.09209	1.62624	2.15323	1.83738	1.53564	2.09048	1.7777	2.23254	2.00551	1.96282	2.09194	1.19418
hydrocortisone	Train	0.729	0.57629	0.63026	0.629851	0.603652	0.564959	0.598774	0.540236	0.472652	0.585604	0.503611	0.54896	0.521811	0.755678	0.557665	0.597333	0.498017	0.512486	0.544914	0.637072	0.55977	0.607454	0.671153	0.492865	0.528246	0.488072	0.768177	0.501098	0.581676	0.683433	0.513069	0.633788	0.651686	0.512938	0.584746	0.595696	0.527245	0.649013	0.441928	0.538197	0.598386	0.617232	0.585624	0.610043	0.598406	0.524961	0.514914	0.635428
3-methylphenol	Validation	0.96	0.878505	0.931981	0.922506	0.852459	0.860956	0.940126	0.870304	0.899855	0.87986	0.857723	0.854886	0.824493	0.929814	0.828049	0.907282	0.836041	0.849984	0.889741	0.938668	0.866098	0.913024	0.869513	0.855404	0.90732	0.876057	0.977367	0.898316	0.90416	0.857544	0.93206	0.918469	0.911131	0.824704	0.89411	0.871383	0.834388	0.983572	0.826943	0.89899	0.866171	0.895325	0.92015	0.919262	0.849293	0.926666	0.882212	0.913685
methyl benzoate	Train	1.066	0.866835	0.940006	0.87899	0.892878	0.963835	0.94743	0.840132	0.865405	0.889126	0.94624	0.869417	0.94717	1.01629	0.917555	1.00208	0.909629	0.882528	0.910359	0.9807	0.802012	0.985008	0.990405	0.96278	0.857106	0.829457	0.944608	0.906433	0.965007	0.984983	0.851924	0.915928	0.943665	0.957266	0.882138	0.923744	0.823801	0.945589	0.857204	0.909923	0.96972	0.956481	0.954371	0.871177	0.897424	0.824382	0.856745	0.966136
monuron	Validation	0.947	0.941413	0.74771	0.660151	0.843091	0.698056	0.716714	0.858105	0.81242	0.873476	0.814088	0.668715	0.778756	0.818222	0.830826	1.05665	0.939924	0.807335	0.753091	0.956086	0.817645	0.934588	0.912473	0.903698	0.782614	0.683572	0.5136	0.86345	0.830264	0.925194	0.695312	1.09356	0.856334	0.899708	0.641582	0.610517	0.92858	0.561498	0.799504	0.720161	0.828309	0.775341	0.58042	0.811764	0.840088	0.68986	0.836651	0.95948
myrcene	Train	2.524	2.56492	2.51724	2.63271	2.46312	2.62446	2.56946	2.55917	2.48888	2.53293	2.57075	2.46251	2.5294	2.51739	2.56024	2.56992	2.53943	2.53091	2.78964	2.5612	2.45809	2.63833	2.70599	2.73325	2.49938	2.52712	2.50948	2.50102	2.54537	2.61069	2.49318	2.51936	2.6753	2.6304	2.35459	2.50628	2.39239	2.51013	2.46741	2.60585	2.58425	2.72198	2.4746	2.487	2.58422	2.48608	2.35103	2.6007
o-toluidine	Train	0.538	0.747784	0.402201	0.496042	0.638862	0.467506	0.399352	0.508633	0.612093	0.64509	0.382417	0.459975	0.496091	0.420751	0.59629	0.437917	0.489761	0.54033	0.601067	0.376879	0.687596	0.408819	0.443458	0.506069	0.673474	0.515081	0.448103	0.441843	0.452804	0.542621	0.43401	0.354587	0.417058	0.442471	0.503768	0.484157	0.650698	0.441538	0.508087	0.564993	0.429888	0.496142	0.397527	0.701414	0.522974	0.53332	0.542149	0.359555
propiophenone	Train	0.527	0.971836	0.6784	0.747147	0.948982	0.833522	0.724553	0.935589	0.895379	0.98234	0.89274	0.816688	0.919408	0.645879	0.951587	0.698537	0.92134	0.880009	0.871717	0.639515	0.870163	0.796552	0.793721	0.983696	0.904643	0.862453	0.678754	0.893315	0.699034	0.813327	0.821602	0.651744	0.658862	0.982528	0.722145	0.702328	0.906305	0.771566	0.891581	0.832503	0.682511	0.954131	0.71752	0.917302	0.920234	0.835833	0.910355	0.647181
propylbenzene	Train	2.102	2.0186	2.02982	1.95826	1.96327	1.97453	2.06508	1.89892	2.04419	2.01732	1.91924	1.9936	1.9747	2.02116	1.88682	2.03291	1.89731	2.03808	1.89457	1.94859	1.95588	1.90035	1.88122	1.95122	2.02607	1.99212	2.06405	1.91748	2.00866	1.86585	1.93268	2.01803	1.98258	1.9481	2.02683	1.99113	1.90696	1.9616	2.00118	1.96781	2.04323	1.92067	1.99955	1.96703	1.98823	1.93511	1.92432	2.05432
p-xylene	Train	1.745	1.66681	1.78091	1.75304	1.64396	1.73853	1.70591	1.81978	1.74078	1.84625	1.72136	1.76561	1.75588	1.71275	1.63167	1.62758	1.74025	1.72833	1.67124	1.77539	1.60252	1.75376	1.73449	1.723	1.67398	1.75337	1.81319	1.73952	1.69226	1.75396	1.68913	1.68424	1.69822	1.74138	1.69433	1.6152	1.5612	1.72716	1.74783	1.67745	1.78542	1.62321	1.71123	1.59139	1.80909	1.68384	1.66675	1.70474
thymol	Train	1.844	1.77331	1.82016	1.85896	1.70218	1.86884	1.78878	1.87333	1.91581	1.93411	1.84194	1.82104	1.86071	1.79331	1.85227	1.80913	1.87934	1.98012	1.81196	1.79724	1.76245	1.83434	1.77525	1.90523	1.86832	1.90872	1.80887	1.90904	1.80564	1.77262	1.84304	1.85933	1.78148	1.93364	1.96681	1.84848	1.73316	1.83299	1.94836	1.87193	1.80454	1.81485	1.83582	1.81974	1.97927	1.87153	1.86214	1.81796
valerophenone	Train	1.158	1.60359	1.16831	1.189	1.59064	1.29979	1.12565	1.48194	1.6568	1.52769	1.36102	1.53138	1.41557	1.23702	1.46906	1.19185	1.45304	1.58905	1.40641	1.31718	1.53034	1.2951	1.32921	1.55492	1.56231	1.4078	1.28782	1.45774	1.17405	1.38186	1.43006	1.25955	1.24278	1.53864	1.24524	1.24698	1.57355	1.28006	1.60421	1.36043	1.18885	1.53162	1.33244	1.53398	1.47705	1.43106	1.58479	1.16041
pentane	Train	1.904	2.37958	2.06638	1.91304	2.38917	2.26449	1.95325	2.18456	2.27026	2.22836	2.24311	2.20219	2.12553	2.12545	2.28175	2.08248	2.22654	2.39192	2.29905	2.07601	2.35847	2.11303	2.20794	2.22794	2.42893	2.0889	1.99343	2.29397	2.07881	2.12508	2.19688	2.11634	2.12409	2.28462	2.15434	2.0721	2.27447	2.2469	2.21337	2.24797	2.09354	2.15539	2.26625	2.38883	2.38383	2.20704	2.20469	2.04169
dichloromethane	Train	0.492	0.585972	0.525083	0.592777	0.50746	0.563075	0.588114	0.658577	0.593703	0.857215	0.619078	0.62442	0.607399	0.524956	0.721322	0.584068	0.516866	0.606095	0.61323	0.48877	0.571597	0.513775	0.698669	0.601078	0.629571	0.469388	0.64356	0.58781	0.562743	0.734253	0.584389	0.583614	0.68393	0.568657	0.549111	0.555654	0.59959	0.477984	0.61232	0.551332	0.541319	0.520177	0.581049	0.65842	0.680293	0.513516	0.536117	0.576773
chloroform	Train	0.967	0.779563	0.931283	0.89448	0.79251	0.91305	0.992155	0.855684	0.790363	1.01622	0.891447	0.8227	0.794515	0.93932	0.896547	0.976521	0.855528	0.770961	0.858319	0.935993	0.818128	0.900075	0.922251	0.858857	0.847799	0.869013	0.901962	0.890577	0.993988	0.981691	0.892443	0.940684	0.883203	0.88673	0.935299	0.831541	0.72858	0.88292	0.824637	0.853012	0.881686	0.80089	0.905763	0.867746	0.878477	0.909009	0.787967	0.928037
carbon tetrachloride	Train	1.534	1.76428	1.60268	1.53145	1.66404	1.55897	1.5944	1.52789	1.54251	1.46893	1.48004	1.54757	1.58291	1.58334	1.53592	1.5319	1.44786	1.47875	1.50726	1.5357	1.65199	1.56555	1.52716	1.50035	1.67071	1.50979	1.52606	1.46736	1.53016	1.5606	1.51522	1.54778	1.52311	1.56135	1.55705	1.57084	1.51788	1.58428	1.62954	1.49138	1.56305	1.51801	1.52103	1.68544	1.53644	1.53845	1.63922	1.55268
1,2-dichloroethane	Train	0.644	0.630285	0.600033	0.583436	0.550108	0.599266	0.554469	0.658614	0.556892	0.806227	0.642827	0.550966	0.654601	0.681732	0.736179	0.528384	0.617892	0.547562	0.622378	0.645222	0.630581	0.731698	0.697914	0.682859	0.673827	0.568887	0.577949	0.594161	0.538491	0.751907	0.676668	0.562156	0.54395	0.650389	0.567085	0.526211	0.519365	0.711708	0.544205	0.567133	0.574113	0.662403	0.691783	0.69144	0.663107	0.748043	0.521467	0.562022
1,1,2,2,-tetrachloroethane	Validation	1.244	1.5382	0.988029	1.15608	1.4433	1.22652	0.965737	1.16395	1.18937	1.15014	1.10695	1.18105	1.22597	1.20017	1.27293	0.825658	1.17782	1.04313	1.2313	1.20515	1.38373	1.29701	1.18671	1.22366	1.38271	1.11919	1.03304	1.0931	0.916504	1.20608	1.23137	0.860264	1.09182	1.22691	1.09156	1.07188	1.22783	1.29013	1.17753	1.13856	0.899577	1.28408	1.19446	1.40805	1.14983	1.27324	1.32096	0.946581
1-chlorobutane	Train	1.409	1.16221	1.40935	1.46868	1.30863	1.31217	1.32247	1.34443	1.23238	1.24425	1.41193	1.20422	1.39314	1.29798	1.32242	1.37725	1.31173	1.20286	1.25788	1.48752	1.27194	1.34682	1.4431	1.21498	1.17632	1.41902	1.32391	1.45215	1.37824	1.30816	1.19819	1.29994	1.37647	1.25524	1.34305	1.44318	1.1809	1.24292	1.27185	1.32789	1.43324	1.23857	1.31278	1.20357	1.28043	1.26809	1.34599	1.33355
diethyl ether	Train	0.5	0.550965	0.378353	0.403719	0.458595	0.372273	0.531978	0.548157	0.568276	0.743396	0.42714	0.513341	0.552298	0.430222	0.701407	0.420916	0.521474	0.564583	0.484455	0.405243	0.548208	0.436449	0.469199	0.557956	0.559658	0.457044	0.522322	0.359364	0.429296	0.491232	0.369661	0.4055	0.475576	0.485361	0.515144	0.498749	0.517274	0.530537	0.568131	0.428724	0.439646	0.496163	0.4537	0.57341	0.656068	0.414886	0.485677	0.420042
dipropyl ether	Train	1.006	1.08181	1.08733	1.14005	1.16004	0.989942	1.10669	1.02652	1.01907	1.0009	1.05043	0.984216	1.08209	1.10585	1.1825	1.09665	1.16517	0.931045	1.05037	1.06383	1.06962	1.02001	1.00832	1.04779	1.01853	1.04636	1.03109	1.08163	1.05969	0.974384	1.11103	1.10218	1.07417	1.00084	1.02452	1.0952	0.926304	1.1021	0.984684	1.07558	1.04432	1.11442	1.10562	1.03629	1.04752	1.11991	1.09478	1.12352
butyl acetate	Train	0.841	0.628449	0.978917	0.926531	0.852308	0.820251	0.88609	0.856842	0.741946	0.858656	0.842819	1.12704	0.881587	1.01854	0.88277	0.982342	0.936916	0.797576	0.868857	1.00022	0.724564	0.792324	0.771686	0.919594	0.718708	0.9129	0.88023	0.885422	0.97736	0.787851	0.934563	0.99642	0.927203	0.914724	0.942355	0.979419	0.604432	0.848993	0.718972	0.866427	1.00175	0.951961	0.841907	0.729183	0.891069	0.929253	0.748486	0.987814
2-methyl-2-propanol	Train	0.5	0.653748	0.435705	0.437424	0.718072	0.639196	0.451166	0.693093	0.828134	0.821359	0.507292	0.619876	0.631663	0.530816	0.751874	0.500261	0.487304	0.810746	0.671266	0.524691	0.7183	0.516353	0.561308	0.633324	0.763551	0.568533	0.477434	0.568282	0.534346	0.71101	0.568548	0.497032	0.426769	0.593506	0.50965	0.420853	0.674897	0.53637	0.887454	0.639554	0.480335	0.619157	0.547786	0.811008	0.755506	0.557053	0.682732	0.53336
1-pentanol	Test	0.663	0.512396	0.585353	0.71851	0.608313	0.491131	0.570863	0.726458	0.635758	0.715487	0.634543	0.605464	0.702726	0.751564	0.66579	0.568557	0.60947	0.636284	0.582611	0.789343	0.576576	0.599148	0.669618	0.665665	0.614616	0.570161	0.664675	0.622924	0.554138	0.766325	0.489183	0.603344	0.597251	0.63671	0.502406	0.614629	0.557881	0.518842	0.628738	0.5296	0.591572	0.717955	0.487047	0.631653	0.644291	0.518989	0.518296	0.606069
1-hexanol	Train	1.006	0.819264	1.03195	1.08899	1.1521	0.890946	1.05349	1.01148	0.919545	0.862876	1.00158	0.824956	0.969095	1.10926	0.980001	1.0091	0.942453	0.918106	0.871746	1.02956	0.989656	0.986761	0.96459	0.908198	0.927971	0.996527	1.0215	1.07184	1.0276	1.01597	1.04145	1.06137	0.94171	0.876746	1.07099	1.06377	0.831513	0.936125	0.907743	0.932557	1.07546	1.06266	0.922917	0.962439	0.930732	1.00123	0.938253	1.03539
ethyl benzoate	Train	1.409	1.14299	1.16962	1.08521	1.1879	1.20153	1.16345	1.14755	1.20618	1.15885	1.18718	1.17483	1.25095	1.23372	1.18385	1.19841	1.18323	1.22245	1.1493	1.16048	1.07457	1.13522	1.13969	1.24117	1.12531	1.12523	1.21781	1.20102	1.1698	1.14744	1.14572	1.1713	1.10798	1.2318	1.16235	1.21393	1.11904	1.17705	1.21813	1.17677	1.22454	1.22723	1.21614	1.12127	1.18958	1.11669	1.20619	1.22384
2-chloro-1-nitrobenzene	Train	1.145	0.981127	1.12796	1.06856	1.0923	1.16177	1.15155	1.11311	1.08493	1.05573	1.10492	1.02411	1.0556	1.08433	1.04048	1.15074	1.04763	1.10111	1.16711	1.0957	0.999638	1.08285	1.05154	1.05719	0.991847	1.16461	1.12804	1.07208	1.14313	1.11638	1.0716	1.13472	1.05199	1.05349	1.18053	1.16685	1.11357	1.16692	1.17315	1.16127	1.17654	1.08674	1.23829	1.03532	1.12071	1.10081	1.16047	1.12041
phenylacetonitrile	Train	0.696	0.799069	0.5343	0.747036	0.766524	0.716048	0.735411	0.692184	0.707588	0.805883	0.691388	0.622903	0.640766	0.546068	0.759279	0.596581	0.658775	0.660213	0.690389	0.575623	0.741941	0.558358	0.654986	0.734272	0.755402	0.616415	0.560825	0.638452	0.617787	0.683233	0.636486	0.59312	0.734808	0.676978	0.646771	0.674558	0.732809	0.47915	0.68139	0.661374	0.644248	0.707929	0.494891	0.787311	0.725205	0.683573	0.717444	0.576803
2-naphthylamine	Train	1.171	1.45991	1.24615	1.17839	1.35733	1.0922	1.11471	1.143	1.30564	1.22455	1.15454	1.32725	1.15726	1.19884	1.35974	1.15948	1.25322	1.31499	1.25118	1.2179	1.38749	1.13383	1.22838	1.26015	1.41104	1.04904	1.16879	1.23749	1.1954	1.28557	1.08404	1.18058	1.16479	1.30771	1.08432	1.09455	1.46119	1.12244	1.15065	1.11105	1.22408	1.31665	1.12844	1.36874	1.29095	1.13746	1.38668	1.15119
3-chlorophenol	Validation	1.317	1.29357	1.44898	1.39273	1.35652	1.38744	1.36123	1.40402	1.27364	1.19931	1.46047	1.3991	1.43924	1.36506	1.29884	1.42661	1.31323	1.23022	1.32775	1.35253	1.333	1.40894	1.32354	1.30821	1.39314	1.49293	1.31357	1.43746	1.41537	1.2889	1.37928	1.46512	1.37281	1.35377	1.34029	1.41698	1.33796	1.33756	1.28158	1.38841	1.45426	1.41439	1.37811	1.392	1.28728	1.37201	1.43575	1.52088
4-nitrophenol	Train	0.927	0.513213	0.998409	1.00594	0.61515	0.817636	0.989864	0.885524	0.709166	0.691016	0.853849	0.726557	0.986173	0.919165	0.636319	0.980337	0.796416	0.754444	0.943991	0.992193	0.526263	0.995695	1.00779	0.853403	0.577094	0.921491	0.973699	0.87043	0.984516	1.04123	0.846845	0.968267	1.12014	0.853266	0.832269	0.907787	0.541098	1.04227	0.757038	0.895656	0.966801	0.901198	1.01873	0.612892	0.757692	0.861542	0.629979	0.950095
4-chlorobenzyl alcohol	Train	0.705	0.779771	0.79234	0.871427	0.769777	0.795698	0.690749	0.855817	0.764261	0.79543	0.791424	0.686637	0.780979	0.797515	0.727125	0.750667	0.780214	0.726531	0.761226	0.784923	0.748994	0.768535	0.798117	0.815587	0.770526	0.790428	0.86934	0.788513	0.740244	0.714376	0.801907	0.804033	0.796896	0.801157	0.799547	0.804577	0.75619	0.839356	0.724108	0.785244	0.790505	0.806289	0.787024	0.793525	0.731921	0.727663	0.738778	0.793456
1,3-dichlorobenzene	Train	1.996	2.00128	2.09689	2.00222	1.99792	2.12235	2.0375	2.04568	2.01609	2.0224	2.01951	1.9801	1.91909	2.12658	1.95127	2.13711	1.9252	2.01223	1.99822	2.03203	2.02711	1.99356	1.9634	1.98063	2.05554	2.01129	2.09407	1.9864	2.14352	1.9567	1.97685	2.10399	2.03873	2.03021	2.0993	2.13916	2.04796	2.02941	2.06412	2.14209	2.09114	1.98582	2.06034	2.02521	2.06307	1.99956	1.98836	2.16757
1,3,5-trimethylbenzene	Train	1.924	2.28063	2.14471	2.12578	2.187	2.17531	2.04794	2.17726	2.26706	2.30121	2.22225	2.24723	2.19098	2.1699	2.23279	2.10661	2.20448	2.26962	2.2202	2.12447	2.22598	2.20607	2.18883	2.21212	2.32853	2.17768	1.88749	2.23685	2.08815	2.17679	2.1611	2.14997	2.21571	2.23507	2.20372	2.1935	2.11825	2.14847	2.23407	2.18687	2.18192	2.16852	2.17804	2.26744	2.31226	2.22426	2.14912	2.14784
heptane	Test	2.742	2.73828	2.47629	2.87085	2.7029	2.58189	2.41405	2.20971	2.57288	2.58891	2.49711	2.52161	2.34811	2.55443	2.69874	2.39611	2.57099	2.67762	3.01194	2.5569	2.62121	2.68349	3.15955	2.77718	2.78771	2.29202	2.73044	2.50661	2.36984	2.92815	2.57474	2.33599	2.65798	2.73968	2.28839	2.40436	2.58695	2.57129	2.33223	2.59872	2.41675	2.79518	2.51104	2.74868	2.64792	2.54214	2.32133	2.26849
hexane	Train	2.24	2.18567	2.05535	2.0714	2.14617	2.09319	2.06777	1.98147	2.07649	1.86209	1.97688	1.95375	2.03243	1.97473	1.91045	2.03093	1.98618	1.91763	2.01899	2.01713	2.10839	1.92185	1.94425	1.98783	2.17124	1.98954	2.15021	2.0119	2.01156	1.91942	1.97421	2.0282	1.98184	1.96567	2.04437	2.01707	1.94395	2.03712	2.01136	2.02552	2.03384	1.9644	2.03277	2.13057	1.89678	2.00722	2.05404	1.96371
nimodipine	Train	1.679	1.84618	1.68598	1.57572	1.90996	1.73429	1.63994	1.49688	1.69182	1.66699	1.4994	1.83554	1.56077	1.70678	1.86107	1.69238	1.52857	1.73879	1.46496	1.69585	1.93808	1.68667	1.55829	1.4871	1.8025	1.58791	1.62226	1.49673	1.67378	1.60363	1.60254	1.696	1.64744	1.39157	1.67192	1.64086	1.98673	1.64174	1.56621	1.57167	1.67982	1.51071	1.63723	1.80668	1.70688	1.65853	1.99006	1.68948
progesterone	Test	2.22	2.66048	2.02374	2.24936	2.44063	2.34682	2.41922	2.10827	2.47621	2.48121	2.26562	2.42291	2.11561	1.98438	2.10049	2.03758	2.35576	2.24626	2.42046	2.0405	2.53474	2.06472	2.27355	2.4086	2.60324	2.20399	2.1055	2.27753	2.01788	2.2091	2.31095	1.9976	2.32958	2.33741	2.24881	2.42299	2.384	2.13175	2.28728	2.29975	2.06316	2.27291	2.12153	2.62337	2.0651	2.32181	2.18651	2.17485
p-toluidine	Train	0.584	1.03489	0.800571	0.841714	0.99911	0.77167	0.77652	0.844937	0.950693	0.907436	0.827475	0.871178	0.838803	0.812018	0.912019	0.882804	0.920659	0.895948	0.947475	0.797809	0.983073	0.870607	0.777093	0.895081	0.987755	0.824745	0.71647	0.900576	0.873839	0.896695	0.881767	0.812388	0.76875	0.861047	0.783151	0.749287	0.971048	0.702134	0.838449	0.856627	0.85571	0.938284	0.666329	0.997277	0.890533	0.931926	0.94554	0.784201
2-aminobiphenyl	Train	1.541	1.71982	1.5945	1.4837	1.6695	1.42535	1.53509	1.40962	1.55383	1.46201	1.41107	1.68443	1.45019	1.50632	1.6584	1.60438	1.49954	1.65891	1.46153	1.50594	1.70995	1.30126	1.43727	1.53184	1.72371	1.47434	1.60157	1.49095	1.52791	1.48903	1.48199	1.59455	1.44945	1.60618	1.54966	1.4758	1.75768	1.57552	1.42111	1.48683	1.52593	1.54646	1.57809	1.64612	1.58895	1.44985	1.64605	1.56107
N-ethylaniline	Train	1.092	1.00448	1.09407	1.03295	0.899374	0.921286	0.98748	1.01561	0.952162	0.95503	0.981838	0.832271	1.05651	1.13272	0.899277	1.06171	1.02308	0.946099	1.00793	1.19252	0.89736	1.1267	1.25478	0.935707	0.891391	0.921474	1.14863	0.98797	1.09825	1.26639	0.965405	1.13059	1.17273	0.927786	0.896298	1.03979	0.941037	1.15419	0.849493	1.00149	1.04511	0.959414	1.13701	0.891592	0.929682	0.908686	0.888798	1.07557
1,2-diphenylethane	Train	2.827	2.63203	2.719	2.88815	2.56825	2.59241	2.76695	2.85771	2.60889	2.50478	2.73604	2.59028	2.8241	2.77336	2.85773	2.78699	2.69963	2.62018	2.85822	2.84754	2.53558	3.01403	3.05664	2.67061	2.76992	2.87319	2.77572	2.71851	2.75286	3.06949	2.68482	2.72355	2.80228	2.64052	2.60425	2.66879	2.34661	2.65161	2.63575	2.60891	2.69939	2.87705	2.67364	2.69531	2.68895	2.73905	2.70264	2.76406
testosterone	Train	1.858	2.09409	1.88368	1.85775	1.94608	1.85379	1.90744	1.80446	2.0551	1.97243	1.8554	1.90794	1.73853	1.86757	1.69224	1.89285	1.95812	1.92695	1.84256	1.89909	2.036	1.84918	1.77706	1.96395	1.96821	1.86377	1.83952	1.9177	1.91092	1.76826	1.76568	1.77736	1.87717	1.94715	1.89343	1.86651	2.06439	1.74189	1.9349	1.74788	1.90013	1.82067	1.8094	2.02916	1.74144	1.85966	1.85347	1.9174
4-ethylphenol	Train	1.369	1.22457	1.39816	1.34265	1.20856	1.34527	1.41332	1.30463	1.31913	1.26521	1.34003	1.27018	1.35854	1.37273	1.24631	1.37748	1.32257	1.33772	1.24311	1.34434	1.19725	1.36504	1.21949	1.30454	1.27634	1.38486	1.38063	1.37783	1.36871	1.19447	1.35278	1.41973	1.26626	1.32655	1.36477	1.35253	1.19515	1.38257	1.30023	1.35673	1.35777	1.30569	1.31251	1.25772	1.34028	1.3094	1.34655	1.42537
4-propylphenol	Train	1.778	1.5688	1.73534	1.73821	1.5357	1.77207	1.77772	1.71661	1.72892	1.70656	1.71745	1.64813	1.7626	1.72177	1.67343	1.72737	1.70826	1.80157	1.6062	1.70275	1.55407	1.70449	1.63083	1.72221	1.65723	1.84194	1.80321	1.75063	1.72271	1.60166	1.72987	1.78478	1.64618	1.75254	1.81895	1.7869	1.55436	1.74872	1.75296	1.7718	1.72305	1.67515	1.7194	1.6133	1.7991	1.68344	1.71958	1.79228
4-butylphenol	Train	2.075	1.90678	1.99931	2.10082	1.85724	2.04891	2.10244	2.03681	2.09098	2.13418	2.00404	1.99279	1.99483	2.02561	2.10008	1.99675	2.02012	2.18389	1.97301	2.04151	1.92939	2.03975	2.11234	2.10114	2.06347	2.11465	2.10734	2.03202	2.01099	2.05118	2.04586	2.03353	2.02047	2.10898	2.10493	2.08317	1.88307	2.04211	2.10032	2.0335	2.00159	2.03046	2.02676	2.00202	2.18301	2.02416	1.99953	2.04279
4-fluorophenol	Train	0.835	0.658668	0.796998	0.754706	0.591887	0.8778	0.802047	0.782114	0.764587	0.751717	0.858942	0.798913	0.817877	0.74541	0.699471	0.775989	0.801151	0.734629	0.795925	0.81154	0.632166	0.831501	0.860472	0.806845	0.696122	0.797017	0.842955	0.865593	0.782079	0.819024	0.800304	0.821292	0.876793	0.811664	0.921829	0.891376	0.621677	0.796584	0.70888	0.896603	0.764632	0.849589	0.90257	0.712691	0.732204	0.763824	0.664094	0.785731
4-bromophenol	Train	1.376	1.41966	1.3937	1.50401	1.44338	1.53817	1.42844	1.47702	1.40721	1.33506	1.48966	1.49228	1.51457	1.44241	1.39895	1.40078	1.47392	1.37453	1.44782	1.46215	1.45229	1.43683	1.43741	1.46028	1.4852	1.52202	1.53828	1.49353	1.42003	1.41346	1.49859	1.44875	1.4585	1.49915	1.48873	1.47768	1.49339	1.49773	1.43466	1.46582	1.42505	1.47516	1.56776	1.47467	1.42473	1.43349	1.52807	1.44226
4-iodophenol	Train	1.587	1.82902	1.50458	1.48474	1.84119	1.57706	1.47417	1.73273	1.6999	1.60516	1.7167	1.91165	1.70061	1.61378	1.89776	1.52285	1.75528	1.68874	1.73428	1.55397	1.95211	1.63967	1.80473	1.72193	1.9969	1.63092	1.50628	1.74451	1.54538	1.67501	1.7664	1.50503	1.67218	1.78928	1.5524	1.53846	1.98172	1.52939	1.71459	1.57587	1.52065	1.77877	1.56825	1.97477	1.75178	1.70746	1.81079	1.49375
benzyl methyl ketone	Validation	0.617	0.607678	0.187909	0.190418	0.414926	0.282012	0.323673	0.414026	0.37511	0.552064	0.355692	0.343889	0.339853	-0.303752	0.562067	0.251307	0.457126	0.375543	0.28315	-0.214923	0.488194	0.0885262	0.203204	0.513342	0.497645	0.305404	-0.0635808	0.355063	0.234028	0.191694	0.179295	0.177932	0.103231	0.483414	0.237222	0.163821	0.482973	-0.0494291	0.343026	0.281547	0.145959	0.311282	-0.153434	0.522838	0.453822	0.197693	0.37396	0.172521
isradipine	Train	2.491	1.7237	2.46387	2.3797	1.60269	2.35378	2.3455	2.48136	1.99887	2.00332	2.34892	1.84664	2.51351	2.48321	1.90054	2.49249	2.20867	1.96437	2.31753	2.48572	1.74241	2.47129	2.4831	2.30256	1.7361	2.47383	2.43635	2.36014	2.4184	2.44333	2.20866	2.54812	2.30668	2.32658	2.19611	2.3078	1.79997	2.23465	2.08129	2.36257	2.46377	2.44875	2.20817	1.71164	1.93	2.20051	1.87086	2.46141
felodipine	Validation	2.214	2.34293	1.90739	2.20819	2.31058	2.29947	2.11602	2.29239	2.4875	2.67514	2.22317	2.35306	2.04713	2.07806	2.42514	2.26537	2.42862	2.42989	2.34321	2.0244	2.40903	2.2057	2.33347	2.65548	2.53566	2.2579	2.2593	2.33431	1.90505	2.4396	2.4522	1.98308	2.28105	2.54144	2.28705	2.29728	2.2696	2.15822	2.57513	2.3783	2.13679	2.3575	2.38352	2.52213	2.36189	2.48903	2.28552	2.33732
nisoldipine	Train	1.818	2.09349	1.79023	2.22628	2.12592	2.19269	2.0154	2.14304	2.26061	2.2315	2.31384	2.15182	2.10524	1.76057	2.2363	1.83302	2.19881	2.20729	2.23693	1.84201	2.17832	2.10276	2.07573	2.33747	2.19715	2.1092	1.91482	2.31486	1.85071	2.11298	2.27038	1.79157	2.17449	2.17327	2.20103	2.2038	2.11631	2.13055	2.42465	2.3809	1.7816	2.22159	2.18992	2.19006	2.18358	2.31001	2.29535	1.82129
lacidipine	Train	3.098	2.61219	3.04561	2.87674	2.60158	2.72943	2.83295	2.98665	2.56011	2.95678	2.86426	2.53886	3.09195	3.06932	2.88477	3.06645	2.75735	2.49214	2.95947	3.10279	2.4992	2.98458	3.064	2.87406	2.70619	2.97237	3.1043	2.83947	3.0031	3.01402	2.6632	3.08401	2.72708	2.89914	2.82803	2.7554	2.34075	2.70311	3.06232	2.80609	3.06295	2.9628	2.67496	2.68604	2.7195	2.68869	3.14541	3.09054
prednisolone	Train	0.736	0.767917	0.910306	0.820157	0.803891	0.802421	0.890294	0.81944	0.766148	0.794287	0.817991	0.776497	0.812376	0.716277	0.737071	0.903385	0.812117	0.784271	0.876742	0.821786	0.761542	0.901472	0.844585	0.811655	0.711604	0.736665	0.712098	0.850086	0.872149	0.884424	0.956351	0.876011	0.862488	0.798498	0.756784	0.725183	0.730611	0.93713	0.713199	0.820421	0.959548	0.942541	0.925763	0.804987	0.860382	0.962453	0.820384	0.829908
pramocaine	Train	1.93	2.23409	1.95427	1.91616	2.19753	1.90542	1.91598	1.88976	2.31814	2.29613	1.82951	2.33487	1.87215	1.93542	2.09184	1.95831	2.07278	2.13844	1.90405	1.90572	2.20831	1.71376	1.986	2.10123	2.27778	2.00632	1.89303	1.86759	1.94995	1.97809	1.97319	1.99071	1.97322	1.89662	1.90877	1.91622	2.10128	2.0168	2.11349	1.96342	1.92281	1.86062	1.99683	2.21813	2.0001	1.92135	2.04119	1.95064
procaine	Train	1.079	0.832493	1.0693	1.09767	0.717353	1.20013	1.15001	1.22133	0.959231	1.03991	1.08261	0.981686	1.11867	1.04836	0.804334	1.0446	1.1028	0.969256	1.07692	1.10459	0.697468	1.13071	1.0488	1.08676	0.822271	1.13057	1.09154	1.06823	1.06897	0.969207	1.06891	1.00598	0.992371	1.02627	1.08127	1.10141	0.64406	1.08598	0.958217	1.06571	1.03733	1.08443	1.1222	0.779602	0.957443	1.00388	0.857895	1.09687
lidocaine	Validation	1.277	1.05973	0.756767	0.733777	0.890208	0.696126	0.754171	0.834129	0.763181	0.890979	0.785829	0.807663	0.822699	0.880966	0.884986	0.925791	0.842454	0.748862	0.813025	1.0114	0.883503	0.966809	0.787969	0.87872	0.878867	0.708272	0.813672	0.808984	0.833383	0.750514	0.708868	1.16579	0.864992	0.836006	0.601737	0.662345	0.893247	0.756923	0.735064	0.74612	0.668486	0.793235	0.720461	0.895973	0.802069	0.731698	0.828034	0.955885
ropivacaine	Train	1.58	1.66545	1.55928	1.45818	1.44215	1.54563	1.6842	1.5329	1.39351	1.47358	1.33074	1.38334	1.47982	1.60003	1.28034	1.58719	1.25889	1.26854	1.42337	1.60054	1.51823	1.55101	1.42287	1.39014	1.49102	1.42892	1.58041	1.3068	1.60513	1.26506	1.3556	1.55308	1.51663	1.28699	1.56814	1.61964	1.46327	1.56219	1.3456	1.48137	1.58559	1.36494	1.60279	1.51424	1.23121	1.40263	1.40129	1.62578
timolol	Train	0.619	0.592193	0.638399	0.710385	0.368914	0.69536	0.52289	0.523537	0.6442	0.639559	0.698393	0.636169	0.706086	0.601409	0.623462	0.669246	0.62537	0.655503	0.696094	0.579275	0.510108	0.571972	0.601136	0.638432	0.638646	0.463805	0.614863	0.630722	0.725096	0.598391	0.663988	0.61614	0.595607	0.546459	0.672931	0.537738	0.439403	0.579076	0.602002	0.722965	0.601921	0.579439	0.635561	0.659386	0.67672	0.577806	0.560755	0.572194
bupivacaine	Validation	1.917	1.8695	1.71758	1.58133	1.69373	1.66036	1.805	1.74449	1.66339	1.7221	1.45309	1.6664	1.63943	1.76095	1.47371	1.71138	1.40447	1.51739	1.60444	1.74838	1.77797	1.71576	1.694	1.61068	1.74069	1.65613	1.58064	1.4422	1.73941	1.53276	1.59892	1.66759	1.80042	1.46842	1.65814	1.74953	1.68465	1.76939	1.57917	1.61821	1.6769	1.56831	1.81556	1.74705	1.44412	1.613	1.58701	1.71311
prilocaine	Validation	1.059	0.581197	0.511211	0.234553	0.431148	0.37049	0.41139	0.481216	0.45017	0.540767	0.474295	0.447573	0.395663	0.713495	0.552676	0.626204	0.557977	0.487068	0.478223	0.700583	0.494507	0.737704	0.54023	0.575724	0.538886	0.377397	0.281491	0.534935	0.496664	0.590192	0.471996	0.809538	0.628314	0.587045	0.308006	0.283816	0.488515	0.579677	0.387543	0.428178	0.3684	0.526333	0.487778	0.550218	0.49949	0.375724	0.406818	0.614635
propranolol	Train	1.708	1.45325	1.72155	1.50313	1.41284	1.58369	1.6082	1.81428	1.62517	1.58263	1.54146	1.55476	1.63969	1.77805	1.54269	1.71903	1.59479	1.66095	1.58119	1.64364	1.46152	1.51275	1.63801	1.67125	1.48755	1.75023	1.68093	1.63894	1.66701	1.63072	1.78527	1.73429	1.70656	1.64553	1.62929	1.76597	1.45763	1.89368	1.70927	1.71555	1.68011	1.65657	1.86203	1.40833	1.63992	1.72233	1.60412	1.70679
pseudoefedrine	Test	0.157	0.337264	0.245869	0.0836701	0.139225	0.219389	0.08859	0.357755	0.284514	0.379538	0.266127	0.229703	0.253546	0.129316	0.352417	0.240692	0.321267	0.295017	0.213561	0.0990746	0.301545	0.145607	0.274224	0.321496	0.336024	0.27276	0.16625	0.290551	0.165696	0.265074	0.128831	0.215954	0.230767	0.334247	0.193529	0.221988	0.273963	0.0723297	0.206415	0.290629	0.199928	0.227613	0.0940521	0.354403	0.267659	0.00600869	0.207075	0.230412
acebutolol	Train	-0.045	0.4899	-0.0362177	0.0372303	0.317888	0.282204	0.23111	0.215632	0.382767	0.523045	0.0903555	0.46484	0.115128	-0.0787608	0.611581	-0.0427882	0.122338	0.451323	0.0128433	-0.0684875	0.503291	-0.0764253	-0.0122345	0.238291	0.498458	0.176445	-0.0483043	0.164743	-0.0418808	-0.0306209	-0.14447	-0.0425394	-0.0023976	0.207416	0.236887	0.00387663	0.49058	-0.150739	0.341819	0.168255	-0.0393052	-0.0765591	-0.115185	0.503875	0.610029	-0.128839	0.418986	-0.0379225
alprenolol	Train	1.457	1.43578	1.51447	1.55074	1.32649	1.36617	1.45631	1.46309	1.56542	1.51702	1.38869	1.40364	1.3997	1.47072	1.45313	1.54766	1.37294	1.53793	1.43722	1.43773	1.39496	1.51768	1.62398	1.49402	1.48309	1.39696	1.55048	1.3943	1.54883	1.70895	1.44994	1.44715	1.60245	1.35532	1.40402	1.42025	1.30903	1.4524	1.612	1.39462	1.51682	1.48393	1.43423	1.45842	1.51577	1.50314	1.54842	1.44646
metoprolol	Train	0.652	0.842206	0.750588	0.683498	0.826876	0.856543	0.719574	0.75669	0.764017	0.791818	0.829891	0.908809	0.7387	0.722912	0.840359	0.680046	0.710789	0.783143	0.883101	0.715183	0.817164	0.723747	0.640373	0.835079	0.896245	0.756258	0.756037	0.789524	0.754733	0.610965	0.767483	0.70358	0.773464	0.763891	0.833067	0.813106	0.703654	0.710091	0.735157	0.929724	0.761698	0.925024	0.65312	0.89414	0.796229	0.818198	0.758066	0.753483
oxprenolol	Train	0.797	0.921979	0.709533	0.784362	0.812811	0.642074	0.681253	0.792494	0.94156	0.944024	0.797849	0.920384	0.734888	0.836187	0.971663	0.651903	0.84013	0.944116	0.828583	0.890042	0.862532	0.914344	0.793875	0.891823	0.924044	0.689362	0.695668	0.844863	0.638553	0.782011	0.845816	0.757274	0.82889	0.804878	0.593481	0.597813	0.82729	0.813424	0.901394	0.764908	0.717078	0.862628	0.741295	0.919193	0.996607	0.83334	0.939316	0.714236
fluoxetine	Train	2.187	2.0969	2.21752	2.34618	2.09951	2.31032	2.21179	2.22815	2.3936	2.4205	2.26347	2.27244	2.20052	2.16814	2.37222	2.15266	2.49706	2.37695	2.18923	2.17611	2.15977	2.11075	2.20257	2.34035	2.34078	2.20177	2.22323	2.26021	2.23426	2.14502	2.34727	2.15478	2.1336	2.34814	2.41774	2.27164	2.14471	2.16486	2.35476	2.34605	2.23368	2.22963	2.21874	2.2442	2.30439	2.38315	2.24586	2.18329
verapamil	Train	2.168	2.24413	2.1466	2.227	2.46644	2.04211	2.16904	2.21631	1.98739	2.1806	2.28649	2.35356	2.19717	2.14353	2.11535	2.16729	2.19414	1.96951	2.25426	2.1833	2.28329	2.18434	2.20804	2.15017	2.3552	2.23481	2.17199	2.23413	2.16685	2.1876	2.27409	2.14996	2.27004	2.22611	2.13331	2.23053	2.31112	2.33275	2.1131	2.10525	2.14628	2.30767	2.24424	2.27878	2.01728	2.20179	2.13286	2.18664
Nicotine		0.44	1.53104	1.3341	1.21501	1.51568	1.32532	1.69982	1.7639	1.618	1.84015	1.55537	1.75812	1.08502	1.71583	1.56914	1.18004	1.44541	1.71037	1.72126	1.44848	1.62094	1.54114	1.78575	1.43	1.73571	1.18017	1.76634	1.57986	1.35037	1.82146	1.56854	1.15886	1.59801	1.36954	1.1915	1.18859	1.56328	1.75251	1.59183	1.38469	1.21389	1.51532	1.7406	1.68653	1.74266	1.6089	1.617	1.28899
Codeine		0.45	1.64727	1.50932	1.10987	1.35123	1.94462	2.10533	1.5314	1.56132	1.53352	1.5159	1.59736	1.68423	1.82792	1.3539	1.48085	1.54882	1.49956	1.68713	1.39899	1.51694	1.434	1.2527	1.59582	1.52147	1.47097	2.04909	1.54653	1.44338	1.1207	1.42609	1.47456	1.29148	1.54253	2.003	1.81612	1.46808	1.89753	1.57996	1.86294	1.4611	1.43338	1.78163	1.54498	1.38999	1.62818	1.50094	1.56713
Pindolol		0.57	0.585586	1.16852	1.09977	0.28199	0.955856	0.96285	1.23135	0.781209	0.777969	0.869181	0.677481	0.818778	1.26066	0.551794	1.07587	1.02953	0.747709	1.01366	1.57752	0.468067	0.945543	1.45163	1.01028	0.68224	1.12646	1.38775	0.978943	1.05987	1.55809	0.799914	0.878982	1.13217	1.10078	0.946738	0.82422	0.38869	0.729616	0.739422	0.910589	0.653174	1.03306	0.48871	0.605425	0.662217	0.563506	0.586425	1.14311
Phenobarbital		0.64	0.456944	0.486885	0.752718	0.407328	0.518117	0.466343	0.316926	0.338239	0.345623	0.447379	0.317984	0.366055	-0.144119	0.40191	0.560383	0.390401	0.349445	0.584122	0.411292	0.437006	0.671004	0.336348	0.488663	0.484969	0.298224	0.412535	0.392212	0.423925	0.181008	0.204781	0.493446	0.487222	0.479119	0.376545	0.468473	0.380772	0.60787	0.28143	0.511516	0.50814	0.384224	0.443654	0.529525	0.29596	0.294265	0.310431	0.431971
Physostigmine		0.71	1.16237	1.75502	1.39154	1.00111	1.57597	1.96418	1.83318	1.302	1.36686	1.30845	1.42539	1.31939	1.72807	1.00507	1.63164	1.50837	1.31223	1.51938	1.5785	0.992293	1.52292	1.58716	1.52633	1.05206	1.35926	1.5709	1.45223	1.68803	1.39463	1.33654	1.44708	1.42967	1.49206	1.64543	1.55487	0.854375	1.83355	1.31732	1.44156	2.08054	1.40032	1.6735	0.977187	1.19736	1.37484	1.07561	1.57347
Clonidine		0.72	0.743512	1.25818	1.01628	0.645384	0.977291	1.06994	1.32714	0.83752	0.918753	0.921187	0.749944	1.11334	1.04113	0.629234	0.954355	1.14385	0.787281	1.09286	1.46148	0.648023	1.29221	1.28627	1.15023	0.67251	1.29117	1.0337	1.00235	1.21083	1.45342	1.0599	1.01462	1.34298	1.19276	0.950142	0.875049	0.629519	1.41719	0.845635	0.907778	0.970489	1.02901	1.15275	0.651403	0.769122	0.939611	0.681229	1.12909
Hexobarbital		0.91	1.17625	1.08753	1.24444	1.3825	1.50201	1.41488	1.01785	1.13904	1.00335	1.2981	1.28329	1.3165	0.450976	1.05551	1.22042	1.22401	1.14686	1.27899	0.673562	1.20929	1.20877	0.635486	1.25756	1.08875	1.04002	0.977498	1.27318	1.19212	0.855154	1.27874	1.17903	0.912358	1.1641	1.67796	0.994185	1.15903	1.29645	1.20516	1.31042	1.12308	1.21048	1.25551	1.18906	1.09177	1.47313	1.20162	1.03853
Methylparaben		0.96	0.820269	1.22845	1.24087	0.887536	1.30043	1.33666	0.949524	0.989036	0.875852	1.17082	1.02372	1.12986	1.13253	0.91359	1.28748	1.06277	1.00606	1.09572	1.18038	0.819833	1.18949	1.16561	1.08429	0.927076	0.994507	1.29641	1.14959	1.2258	1.10705	1.08908	1.22362	1.21289	1.08783	1.26977	1.19501	0.787357	1.1628	1.02778	1.25065	1.30021	1.13278	1.3268	0.936802	0.971979	1.03785	0.972823	1.18716
Hydroxyzine		0.97	2.11854	2.57294	2.19157	2.25492	1.93142	1.97096	2.35204	2.21268	2.10458	2.25215	2.22797	2.19803	2.75435	2.00411	2.25694	2.32163	2.17369	2.17362	2.56162	2.17838	2.67161	2.42436	2.14083	2.20694	2.37095	2.30399	2.3077	2.44703	2.27389	2.49706	2.5194	2.53914	2.13141	1.89081	2.19395	2.19362	2.46927	2.22255	2.12979	2.79206	2.22805	2.33246	2.1069	2.05586	2.42373	2.14639	2.60866
Bromazepam		1.02	1.22508	1.09856	2.05167	1.16462	1.73903	1.59871	1.20791	0.966224	0.954436	1.36503	1.1683	1.28949	1.40612	1.03718	1.08485	1.26106	1.07382	1.98955	1.65201	1.17391	1.79275	1.78479	1.24068	1.04258	1.36878	1.68183	1.22712	1.19263	1.44241	1.82636	1.22329	1.73016	1.32263	1.41928	2.02593	1.38751	2.4003	1.0494	1.68932	1.2142	1.28635	2.12153	1.01083	1.00714	1.55088	1.0773	1.2579
Alprazolam		1.07	1.96459	1.26801	2.04928	1.81382	2.36998	2.4839	2.33628	1.7659	1.81021	1.97304	1.91222	1.72007	0.291241	1.80348	1.04261	1.85023	1.86481	3.00205	1.79273	1.946	2.0195	2.91521	1.79262	2.07621	1.96951	2.30506	1.90464	1.21873	3.39201	2.20518	1.3538	2.33803	2.02321	2.06317	2.55684	2.03686	2.61177	1.67568	2.44533	1.25996	2.65218	2.65073	2.00534	1.76712	2.26455	1.73976	2.33663
Clobazam		1.07	1.86912	1.21796	1.89957	1.85508	2.27423	2.13295	1.75961	1.65391	1.59819	1.9125	1.8614	1.80148	1.21341	1.54372	1.63404	1.77984	1.76239	2.32595	1.48741	1.86182	1.83012	1.66113	1.71339	1.68456	1.78026	1.76986	1.85775	1.4318	1.69184	2.18646	1.74194	1.83038	1.78908	2.10158	2.36151	2.01547	2.36255	1.71946	2.1859	1.39866	1.81835	2.30001	1.64764	1.59808	2.13315	1.64486	1.87803
Ketamine		1.11	1.25697	1.1585	1.14667	1.08712	1.15958	1.21416	1.14171	1.14909	1.16148	1.05219	0.994586	1.16093	1.04143	1.03848	1.214	1.13925	1.08066	1.10605	1.13799	1.11284	1.12824	1.0105	1.16966	1.13816	1.12304	1.23381	1.07232	1.17914	0.975878	0.953754	1.25999	1.08244	1.14063	1.21532	1.3122	1.12236	1.12005	1.13477	1.1334	1.15788	1.05687	1.03848	1.1551	1.04048	1.01812	1.16292	1.22991
Temazepam		1.11	1.4958	1.18425	1.99591	1.35896	2.10131	1.82485	1.70036	1.25363	1.23022	1.60495	1.38261	1.66038	0.99929	1.2774	1.18984	1.44779	1.30958	2.22817	1.46468	1.43194	1.71327	1.73051	1.45368	1.34125	1.70347	1.94407	1.53469	1.17998	1.52255	1.9436	1.33179	1.69637	1.54074	1.77957	2.22328	1.57968	2.42054	1.36056	2.07752	1.23658	1.69023	2.29352	1.32214	1.26524	1.86433	1.39179	1.46398
Nifedipine		1.12	1.35386	1.4866	1.64489	1.29018	1.63548	1.6432	1.37325	1.34048	1.23964	1.56961	1.37007	1.56791	1.26905	1.39403	2.15749	1.37893	1.35833	1.6789	1.82474	1.35931	1.56378	1.37877	1.49253	1.21349	1.28404	1.50619	1.59846	1.72792	1.30426	1.55349	1.92222	1.56192	1.31632	1.25162	1.51547	1.43464	1.63665	1.33358	1.55471	1.53407	1.47919	1.67309	1.25655	1.40389	1.58985	1.46271	1.62318
Oxazepam		1.14	1.52748	1.4851	2.23835	1.33787	2.11039	1.85697	1.99254	1.37502	1.24807	1.62316	1.3818	1.81573	0.655767	1.41596	1.46744	1.51677	1.31116	2.28988	1.44132	1.51079	1.65419	1.71201	1.66049	1.58601	1.93378	2.17689	1.60428	1.34769	1.44123	1.9082	1.38424	1.67156	1.7638	1.81106	1.89827	1.52682	2.26623	1.57903	2.16511	1.33557	1.88763	2.19096	1.5555	1.35046	1.96414	1.61854	1.54784
2-phenylethyl acetate		1.19	1.04042	0.903399	0.816556	1.06637	0.795265	0.951534	0.869703	0.947475	0.965046	0.89477	1.02016	0.978088	0.947568	1.0278	1.14287	0.998704	0.972739	0.86174	0.96055	0.938719	0.87368	0.80353	1.08018	0.955561	0.890616	1.04429	0.944898	1.01312	0.828731	0.859596	1.00285	0.779323	1.05141	0.823057	0.77215	0.97691	0.875181	0.94611	0.791729	0.881567	0.973264	0.842569	0.952628	0.963936	0.835568	0.951686	1.07559
Methohexital		1.21	1.11775	1.78586	1.44727	1.41079	1.7874	1.72684	1.95679	1.37059	1.30823	1.47762	1.67416	1.83172	0.880132	1.10163	1.6951	1.5664	1.39009	1.62915	1.2993	1.19475	1.79253	1.38234	1.70752	1.15502	1.77614	1.49408	1.61055	1.76204	1.36986	1.61064	1.49869	1.40675	1.64013	1.8565	1.20239	1.03258	1.77337	1.41887	1.46272	1.77195	1.6242	1.47756	1.16568	1.31149	1.74303	1.29909	1.52945
Lorazepam		1.24	1.64375	1.47359	2.46089	1.49488	2.18482	1.83513	1.98491	1.47523	1.34004	1.73353	1.51682	1.88767	0.674854	1.52009	1.51237	1.64034	1.42134	2.43311	1.51565	1.65382	1.81246	1.76401	1.76557	1.6668	1.99925	2.1752	1.67082	1.37266	1.42656	2.12811	1.43563	1.78695	1.88767	1.95409	2.07918	1.67929	2.41384	1.72788	2.24038	1.40651	1.9529	2.30911	1.63149	1.47046	2.16472	1.71671	1.57557
Betaxolol		1.27	1.18924	0.319649	0.591878	1.17714	0.567134	0.455722	0.854538	1.07332	1.1733	0.608477	1.14391	0.686212	0.746781	1.19407	0.0882739	0.645056	1.03342	0.91897	0.77122	1.18229	0.743406	1.0185	0.940432	1.16717	0.769617	0.363617	0.65543	0.237033	1.16745	0.674276	0.156292	1.03938	0.767923	0.415538	0.436054	1.08014	0.798423	0.996775	0.724457	0.215086	0.908168	0.828109	1.14281	1.14225	0.712277	1.13813	0.254771
Carbamazepine		1.28	1.38441	1.10447	1.26174	1.27108	1.49297	1.36026	1.17167	1.10774	1.11381	1.18024	1.15676	1.25413	0.903065	1.14737	1.24492	1.20452	1.20294	1.51557	1.07654	1.29417	1.13189	0.940953	1.26987	1.16154	1.23614	1.19741	1.21804	1.10035	0.951107	1.39334	1.19988	1.22466	1.32646	1.30882	1.55166	1.49358	1.80584	1.13439	1.50991	1.0166	1.26168	1.87267	1.13888	1.13715	1.32293	1.20386	1.24021
Phenytoin		1.3	0.885986	1.40813	1.6284	0.700195	1.21723	1.309	1.57068	0.954326	0.981825	1.01649	0.811048	1.19713	1.06936	0.79007	1.13935	1.12512	0.915641	1.56993	1.775	0.784988	1.58691	1.65802	1.30407	0.944674	1.37497	1.4618	1.11696	1.28208	1.23731	1.14912	1.15789	1.73073	1.32963	0.967522	1.43238	0.748638	1.81053	0.967278	1.15308	1.0854	1.27653	1.69825	0.848243	0.882836	1.01618	0.909783	1.41871
Ethylparaben		1.3	1.14541	1.50102	1.56123	1.21557	1.66589	1.69018	1.37324	1.39707	1.25278	1.51606	1.37694	1.53055	1.39284	1.31275	1.49453	1.41964	1.45585	1.40124	1.34457	1.15206	1.40512	1.37249	1.46386	1.27061	1.42201	1.61243	1.52009	1.4312	1.30553	1.4939	1.50046	1.44497	1.44965	1.68945	1.60588	1.1244	1.50627	1.5264	1.62741	1.56786	1.46535	1.67385	1.25644	1.42764	1.4336	1.44016	1.46629
Metoclopramide		1.4	1.18604	0.636196	0.726549	0.952599	0.594779	0.558934	0.903608	1.12653	1.14081	0.806954	0.884283	0.695154	1.46441	1.10646	0.7781	0.936028	1.0656	0.743526	1.64435	1.05326	1.29698	1.37089	0.967511	1.0701	0.626203	0.358481	0.893196	0.537993	1.68345	0.759628	0.929818	1.15781	0.869538	0.527447	0.580625	1.06997	0.518856	1.09203	0.67654	0.655135	0.818325	0.7753	1.08318	1.1393	0.769663	1.17016	0.898764
Tramadol		1.4	1.44375	1.38446	1.1095	1.30675	1.44898	1.72556	1.36259	1.334	1.33418	1.28206	1.45364	1.43405	1.58718	1.22344	1.4313	1.3371	1.30842	1.33059	1.28348	1.30748	1.25352	1.16876	1.38234	1.2796	1.42444	1.47549	1.29403	1.39717	1.11562	1.334	1.49352	1.27171	1.31161	1.59758	1.66481	1.24966	1.69694	1.32003	1.47312	1.3965	1.26298	1.5755	1.27049	1.22539	1.30186	1.27412	1.3711
Diltiazem		1.45	2.14863	3.00142	3.00771	2.35651	2.58146	2.86453	2.53222	2.10719	1.95025	2.89275	2.29659	2.54419	3.08265	2.06916	3.08466	2.5332	2.13994	3.01901	3.43616	2.21924	3.45525	3.63002	2.26043	2.18852	2.29043	2.88082	2.81372	2.97836	3.01227	2.62024	3.09594	2.90973	2.4243	2.72159	2.83253	2.2779	2.71159	2.26423	2.60153	3.09083	2.92071	2.60876	2.11959	2.08942	2.60581	2.19085	3.08726
Labetalol		1.45	0.66198	0.660815	0.715272	0.27616	0.493577	0.315733	0.761723	0.647066	0.621771	0.61365	0.403219	0.403545	0.24212	0.611465	0.547223	0.522971	0.602042	0.689753	0.491725	0.61	0.65005	0.845108	0.683806	0.752947	0.606571	0.560746	0.644657	0.267334	0.638639	0.584727	0.203639	0.949391	0.732396	0.385751	0.582198	0.571339	0.551331	0.713399	0.664291	0.583979	0.72909	0.960659	0.732269	0.638983	0.850429	0.686739	0.387095
Tropisetron		1.49	2.15059	1.9128	1.76742	2.00458	2.26186	2.3794	2.73979	2.22481	2.52801	2.0963	2.16391	2.18615	2.0217	2.29024	1.8589	2.07898	2.25663	2.46682	1.68297	2.221	1.90985	2.2869	2.42175	2.41141	2.17601	2.24785	2.19089	1.75724	2.13295	2.18301	1.79903	1.96887	2.37819	2.28067	2.16748	2.08596	2.30198	2.21858	2.26537	1.9563	2.4262	2.43654	2.38339	2.21474	2.36786	1.98333	2.15818
Diazepam		1.53	2.10555	1.70955	2.38829	2.09258	2.48049	2.54708	2.45023	1.99483	1.98155	2.13737	2.16665	2.14643	1.4796	1.96477	1.76227	1.99519	2.08442	2.72958	1.65198	2.14191	2.12544	2.299	1.9761	2.15442	2.09448	2.10884	2.11426	1.70123	2.2778	2.3727	1.81641	2.08354	2.07076	2.28799	2.56361	2.13434	2.65922	2.00826	2.48624	1.88234	2.30748	2.60621	2.1111	1.9767	2.41851	1.92182	1.94112
Thiopental		1.55	0.668349	0.322646	0.270436	1.05436	0.62921	0.31722	0.476076	0.673758	0.669188	0.699968	0.795999	0.51059	0.208136	0.695562	0.425384	0.785887	0.774541	0.626414	0.856374	0.744015	1.29705	0.238083	0.698067	0.636676	0.453053	-0.0112956	0.774021	0.41698	0.483478	1.10784	0.410106	0.493021	0.664002	0.810513	0.438421	0.773966	0.981298	0.656449	0.638844	0.201174	0.832334	0.881424	0.711137	0.754196	0.992814	0.652097	0.43776
Nitrendipine		1.57	1.81031	1.03212	1.39995	1.66599	1.45255	1.50338	1.8284	1.99466	1.86178	1.62271	1.75785	1.47572	1.12585	1.85924	1.433	1.93291	1.98703	1.34512	2.07326	1.83624	1.76771	1.61999	1.79088	1.80882	1.95254	1.20702	1.83261	1.13136	1.95051	1.60734	1.35422	1.44501	1.73717	1.41233	1.6393	1.88972	1.3035	1.91356	1.57444	1.23593	1.60276	1.71347	1.82136	1.79681	1.69849	1.88866	1.53474
Isopropylparaben		1.58	1.32728	1.56109	1.70991	1.36828	1.80412	1.81298	1.57547	1.57789	1.44257	1.6528	1.53372	1.68336	1.45991	1.48454	1.53979	1.56262	1.6381	1.56987	1.39028	1.32771	1.51933	1.49117	1.61869	1.44028	1.5907	1.70953	1.6563	1.49186	1.44869	1.63984	1.57694	1.54457	1.58767	1.837	1.76209	1.28382	1.6502	1.73169	1.7625	1.64115	1.59367	1.79054	1.41655	1.60226	1.60698	1.62095	1.52098
Granisetron		1.65	1.88656	1.6604	1.57709	1.66686	2.05575	2.05933	2.09002	1.86493	1.92914	1.74292	1.79815	1.8987	2.02768	1.63706	1.59819	1.73112	1.80531	1.98478	1.64931	1.81844	1.6252	1.76967	1.87547	1.84564	1.87764	1.89022	1.7958	1.51907	1.61783	1.94606	1.66295	1.69827	1.83956	2.06068	2.12557	1.7645	2.2171	1.81754	2.0084	1.69125	1.85584	2.2686	1.82289	1.6888	1.98384	1.69973	2.1301
Flurazepam		1.66	2.40557	1.80624	2.98804	2.44634	2.73748	2.78943	3.27918	2.32251	2.43106	2.54526	2.46123	2.73753	1.52891	2.40119	1.79152	2.43272	2.33326	3.22519	1.49859	2.38279	2.50029	3.15718	2.44918	2.51397	2.56763	2.554	2.51604	1.85266	2.63861	2.69656	2.0107	2.4022	2.63298	2.51174	2.7654	2.29461	2.84994	2.42444	2.66414	2.02706	2.97705	2.72321	2.46713	2.35836	2.74871	2.2791	2.02501
Propylparaben		1.67	1.55138	1.73235	1.93293	1.58901	1.98337	1.98529	1.86523	1.85016	1.73662	1.85499	1.77679	1.84426	1.63818	1.80632	1.64292	1.78234	1.93026	1.76638	1.50103	1.58378	1.6476	1.68416	1.87652	1.71324	1.82089	1.83156	1.87382	1.60784	1.6067	1.87994	1.69461	1.74654	1.82088	2.02291	1.92933	1.52721	1.81349	2.04354	1.96055	1.78262	1.83639	1.98869	1.67198	1.9246	1.85749	1.90968	1.68096
Ondansetron		1.69	2.04325	2.18377	1.79596	1.78817	1.96883	2.06433	1.71276	2.14236	2.17061	1.82676	1.88583	1.56624	2.44036	1.71786	2.61474	1.88274	2.06589	1.97082	3.30833	2.01735	1.96336	2.14878	1.9484	2.15827	1.7086	2.14443	1.86367	1.8714	2.35554	1.8566	2.23965	1.86391	2.02104	2.07147	2.20026	2.07533	1.10743	1.75007	1.99715	2.56243	1.99394	1.87235	2.0986	1.75802	1.97193	1.72526	3.09415
Piroxicam		1.69	1.13075	1.33179	2.48959	0.998848	2.22245	1.94988	1.43293	1.01905	0.842397	1.79209	1.07783	1.76592	1.2701	1.05396	1.42288	1.39651	0.977402	2.52158	2.16513	1.13587	1.68461	2.31225	1.52019	1.11517	1.63603	2.24429	1.70122	1.31929	1.87014	1.78563	1.39652	2.02709	1.64226	1.7498	1.74011	1.23074	2.34083	1.31325	2.21191	1.26014	1.88243	2.18679	1.11923	1.03513	1.83915	1.24855	1.34797
Delorazepam		1.75	2.03209	1.64928	2.42998	1.97012	2.30831	2.2476	2.21766	1.88555	1.82087	1.93088	2.00954	2.03464	1.00651	1.95107	1.74167	1.87702	1.92792	2.58387	1.57007	2.08531	1.96882	1.92195	1.96615	2.12193	2.09167	2.04531	1.88032	1.65047	1.76167	2.30986	1.68065	1.92559	2.07645	2.18465	2.35602	2.04936	2.54995	1.98263	2.38545	1.70572	2.18743	2.4939	2.07681	1.90034	2.38017	1.94729	1.8026
Isotretinoin		1.75	2.59376	2.16118	2.27559	2.4937	2.331	1.98353	2.3978	2.56194	3.18202	2.34289	2.48769	2.05895	1.98314	2.78771	2.60339	2.52542	2.63999	2.52344	2.87296	2.60018	2.96311	3.22026	2.92581	2.69734	2.39981	1.79209	2.38109	2.52037	3.11751	2.48741	1.91613	2.70729	2.67615	2.2693	2.01519	2.45067	2.29298	2.81402	2.35588	2.4051	2.58689	2.34968	2.70596	2.68583	2.52627	2.43276	1.91786
Phenylbutazone		1.75	1.36765	0.295833	1.2846	1.69799	1.23156	1.03737	1.12929	0.634525	0.922209	1.32851	1.45063	1.0644	1.57041	1.09052	1.36457	0.9718	0.957177	1.45989	1.21335	1.48189	1.33295	1.45045	1.21825	1.03327	1.60929	1.37618	1.22089	0.705398	1.32737	1.65561	1.48864	1.00722	1.28053	1.05309	1.18773	1.80115	2.30953	0.893597	1.19413	0.328074	0.973523	1.98398	1.00322	0.977343	1.38069	0.937569	1.38395
Diphenhydramine		1.82	2.06471	1.79547	1.9073	2.14352	2.03606	2.21428	2.04977	1.9935	1.93432	1.86334	2.20203	1.99502	1.6696	1.89536	1.81891	1.86366	2.09192	1.90232	1.71352	2.09382	1.80272	1.74485	1.9264	2.10377	2.2113	2.62977	1.82113	1.82146	1.69522	2.118	1.89415	1.74695	1.93256	2.22278	2.15206	2.09045	2.37628	1.98465	2.08654	1.78793	1.85953	2.35089	2.00462	1.93264	2.06471	1.91285	1.71785
Mepyramine		1.82	1.73223	2.64899	1.76771	1.72027	1.87206	2.00394	2.28021	1.94533	1.96979	1.64479	2.07448	1.76444	2.07064	1.59879	2.66241	1.9018	2.01258	1.84637	2.13839	1.70671	2.01841	2.21428	1.96582	1.75392	1.88799	2.98276	1.84041	2.49954	1.83234	1.82651	2.25915	2.01886	1.95166	2.02254	2.03672	1.7417	2.24829	1.787	1.87249	2.75244	1.89863	2.27461	1.55645	1.75923	1.78581	1.58569	2.53764
Isobutylparaben		1.91	1.65094	1.72061	1.97924	1.66061	2.00246	2.00882	1.94314	1.92703	1.82519	1.88868	1.83588	1.88926	1.62664	1.86021	1.62085	1.82737	1.99152	1.84569	1.49135	1.67371	1.68886	1.7148	1.92962	1.79428	1.87099	1.82426	1.90415	1.60104	1.65875	1.93532	1.6916	1.77582	1.85738	2.04676	1.97756	1.60077	1.87963	2.10294	1.98497	1.77932	1.88109	2.03055	1.75125	1.96827	1.92844	1.96154	1.65585
Haloperidol		1.92	1.99034	2.87069	2.56652	2.03879	2.58056	2.58611	4.51386	2.35471	2.42419	2.30765	2.34892	2.62546	2.63173	2.11037	2.7738	2.54335	2.37092	2.95086	2.68265	2.07865	3.26443	3.95131	2.60652	2.25453	2.66904	2.92382	2.56011	2.84467	3.00605	2.55769	2.66215	2.76556	2.69152	2.30842	2.57849	1.99668	2.76191	2.21894	2.41677	2.99859	3.0237	2.68858	2.05955	2.24428	2.56519	1.93505	2.91184
Risperidone		1.97	2.15643	1.23221	2.0551	2.08459	2.60771	2.55678	2.32004	2.18371	2.27647	2.34624	2.26524	2.29457	-1.20004	2.11588	1.00126	2.34283	2.14729	3.12336	0.826881	2.17475	2.01243	3.15569	2.45712	2.34432	1.94568	2.92175	2.21116	1.13625	2.97742	2.55546	1.52329	2.33688	3.07949	2.39724	2.64029	2.17859	2.69956	2.03267	2.52537	1.39822	3.15121	2.61086	2.2805	2.04545	2.61511	1.88838	2.41218
Bromperidol		2.01	2.31629	2.09361	2.8766	2.37162	2.59147	2.59456	2.92165	2.3901	2.42679	2.55505	2.38225	2.66506	2.53128	2.3692	1.84962	2.55133	2.36411	2.99748	2.13869	2.3345	2.73277	3.00073	2.50983	2.47668	2.59397	2.60065	2.51539	2.11065	2.51519	2.70301	2.16071	2.5739	2.63268	2.44292	2.67556	2.25328	2.78223	2.51668	2.557	2.37461	2.80541	2.69455	2.40254	2.38096	2.72133	2.36153	2.43584
Butylparaben		2.02	1.93029	1.90895	2.26963	1.92818	2.2048	2.21455	2.32785	2.21181	2.20992	2.13508	2.10333	2.07728	1.83816	2.28097	1.74812	2.10508	2.29031	2.13494	1.61557	1.98376	1.87803	2.05379	2.26076	2.14198	2.14548	1.92068	2.16483	1.75592	1.97297	2.17972	1.79313	2.05536	2.15132	2.22755	2.14535	1.86589	2.04586	2.42957	2.20783	1.94178	2.20591	2.23761	2.08447	2.33799	2.21004	2.2752	1.8172
Benzylparaben		2.02	1.8477	2.09607	2.82707	1.93547	2.4607	2.46168	2.49436	2.03998	1.92777	2.3433	2.05916	2.31606	2.19219	2.15512	1.94868	2.13962	2.13058	2.44669	2.21835	1.95785	2.32892	2.3939	2.10531	2.05936	2.30623	2.23752	2.29264	2.00571	2.17088	2.28333	2.00183	2.33635	2.12382	2.36158	2.52407	1.95996	2.43873	2.22992	2.4858	2.03372	2.25156	2.46127	1.96345	2.161	2.33548	2.18925	2.03738
Nebivolol		2.08	1.89005	1.77922	3.11037	1.94656	2.71679	2.49997	3.29416	2.01942	2.0637	2.60579	2.13013	2.84207	2.11586	2.41312	1.52303	2.49838	1.91934	3.05056	2.3506	2.05595	2.19682	3.36248	2.89488	2.21802	2.95604	2.69667	2.47683	1.60945	2.1425	2.45255	1.45291	2.34992	3.39674	2.41905	2.42236	1.88829	2.42504	2.958	2.69055	1.71464	2.76854	1.72076	2.13769	2.32928	2.71485	2.651	1.51857
Propofol		2.17	2.26826	2.19649	2.34196	2.17318	2.20872	2.25381	2.43763	2.38566	2.51781	2.27989	2.29526	2.20548	2.25307	2.46985	2.16922	2.35376	2.44287	2.43416	2.28798	2.28099	2.33394	2.54845	2.4672	2.43751	2.30439	2.1047	2.34441	2.16668	2.48953	2.33368	2.18508	2.34894	2.46076	2.28889	2.25853	2.1354	2.23516	2.38036	2.21646	2.19912	2.4171	2.30277	2.37893	2.47355	2.38111	2.24339	2.1595
Domperidone		2.24	2.04976	1.41407	3.68879	2.37173	2.47565	2.48641	2.92	2.06617	2.00452	2.99396	2.16831	2.74564	3.03626	2.24974	0.620423	2.67005	2.1835	3.25444	3.20337	2.21004	3.29738	3.79489	2.38407	2.23585	2.96377	2.15989	2.91758	1.01985	2.73885	2.79264	1.4325	2.93756	2.82775	2.37283	2.84384	2.24988	2.91806	2.58237	2.61663	1.69772	3.29581	2.71194	2.09833	2.38658	2.85581	2.47102	1.84124
Methadone		2.26	2.37573	1.93596	2.15307	2.41969	2.26453	2.36305	2.36342	2.38742	2.31299	2.15186	2.42323	2.28047	1.42683	2.21314	1.96157	2.24424	2.3545	2.3524	1.78706	2.36286	2.08685	2.01857	2.32634	2.50001	2.3963	2.314	2.1927	1.94692	2.03121	2.44352	2.01723	2.26056	2.28232	2.31578	2.34647	2.27703	2.47585	2.29638	2.27177	1.84643	2.29315	2.51979	2.42035	2.22814	2.46797	2.13637	1.90272
Dextromethorphan		2.29	2.56075	2.22401	1.91636	2.40398	2.36458	2.63765	2.758	2.51334	2.7227	2.34813	2.50523	2.40643	2.56965	2.4454	2.05849	2.43498	2.47746	2.72684	2.13412	2.50037	2.41942	2.56112	2.51587	2.64736	2.29845	1.85599	2.42477	2.01801	2.20326	2.47988	2.09163	2.33364	2.47856	2.39063	2.46801	2.2768	2.57498	2.32361	2.36122	2.35577	2.54283	2.54885	2.61952	2.3883	2.57542	2.16555	2.18004
Fluphenazine		2.29	2.54382	2.41879	3.5508	2.59613	2.91132	2.69332	2.97128	2.70008	3.15293	2.92049	2.6312	2.95074	3.04769	3.31833	2.4086	3.01898	2.66321	3.40833	2.87253	2.51739	3.33686	3.60918	3.32848	2.8332	2.61185	3.15538	2.93075	2.34776	3.22002	2.88251	2.49724	2.83605	4.05105	2.83788	2.77289	2.3887	2.87006	2.97266	2.82659	2.58341	3.7535	2.83236	2.78583	2.89872	2.91798	2.86343	2.78195
Mianserin		2.46	2.55696	2.78864	2.75681	2.50788	2.75634	2.76949	2.98429	2.56614	2.48697	2.7594	2.58302	2.79577	2.90116	2.56048	2.72681	2.75088	2.5774	3.04462	2.827	2.48729	3.02141	3.09518	2.61433	2.66775	2.58212	2.30686	2.786	2.66971	2.79589	2.74812	2.72779	2.79372	2.65555	2.56662	2.71628	2.34263	2.81774	2.51107	2.62773	2.8793	2.82388	2.7351	2.59847	2.52598	2.79995	2.35474	2.89797
Biperiden		2.47	2.5638	2.60346	2.50487	2.43454	2.33616	2.67416	2.77976	2.57037	2.86005	2.31665	2.475	2.42963	2.69788	2.50068	2.63645	2.45651	2.50769	2.68708	2.68555	2.52275	2.66005	3.28536	2.68457	2.70145	2.53737	2.05815	2.40279	2.5645	2.93027	2.5477	2.3386	2.73862	2.55329	2.34616	2.42881	2.27893	2.49361	2.46315	2.32336	2.6288	2.70914	2.56151	2.67434	2.43986	2.59983	2.31037	2.48928
Midazolam		2.52	2.19099	1.99545	2.94289	2.2675	2.7991	2.80125	2.74364	2.21917	2.18947	2.63715	2.37335	2.48478	2.43589	2.32297	1.90834	2.55638	2.34242	3.37208	2.40952	2.25601	2.8542	3.40845	2.26695	2.39804	2.20875	2.2926	2.59205	1.95281	3.1217	2.64793	2.13328	2.69765	2.57809	2.49746	2.78879	2.28553	2.85408	2.21131	2.73415	2.10832	3.0827	2.76985	2.3043	2.29048	2.70131	2.08402	2.57687
Promazine		2.67	2.48288	2.49629	2.15179	2.52763	2.37203	2.72713	2.71248	2.58358	2.71934	2.35605	2.57384	2.28702	2.70666	2.90029	2.42623	2.48925	2.59838	2.74472	2.15505	2.55398	2.35171	2.72255	2.67676	2.78362	2.32969	2.14531	2.49322	2.16244	2.44531	2.61453	2.25892	2.50211	2.72236	2.40967	2.44502	2.36527	2.66173	2.37784	2.40883	2.58482	2.92752	2.70262	2.73633	2.57979	2.69752	2.18032	2.6231
Pentamethylbenzene		2.68	2.61898	2.46863	2.44651	2.49465	2.37476	2.28129	2.43344	2.57906	2.67095	2.53197	2.53602	2.38194	2.56877	2.78516	2.37808	2.59987	2.57664	2.79964	2.63573	2.55656	2.69665	2.93968	2.65357	2.72708	2.39086	1.99487	2.57754	2.34486	2.7409	2.52269	2.40598	2.64236	2.67244	2.38617	2.42502	2.35546	2.4707	2.45763	2.40381	2.49962	2.68972	2.50244	2.67697	2.64493	2.60313	2.39397	2.40902
1,2,4,5-tetrachlorobenzene		2.73	2.65205	2.27283	2.72611	2.523	2.58092	2.47968	2.91322	2.50022	2.53317	2.58586	2.5054	2.63701	2.47232	2.76277	2.31032	2.50299	2.50825	2.92033	2.34743	2.55672	2.80748	2.83418	2.58415	2.68276	2.69826	2.41182	2.50892	2.35247	2.85985	2.59395	2.37922	2.58541	2.60467	2.54189	2.65109	2.34329	2.54348	2.71686	2.70259	2.3919	2.7637	2.64262	2.64623	2.69125	2.63813	2.73919	2.45877
Imipramine		2.83	2.50031	2.81533	2.35868	2.49173	2.47079	2.78195	2.65705	2.5205	2.45482	2.44553	2.5351	2.53825	2.77897	2.40985	2.80989	2.5396	2.51457	2.61958	2.59413	2.44687	2.58725	2.73217	2.51422	2.6135	2.5466	2.5496	2.5307	2.67696	2.49091	2.63912	2.69918	2.68186	2.5056	2.44335	2.52486	2.32179	2.69319	2.41219	2.40178	2.82451	2.58815	2.66558	2.53764	2.40804	2.65445	2.22235	2.79872
Promethazine		2.84	2.44999	2.47134	2.04129	2.4871	2.35639	2.68833	2.62012	2.54068	2.63084	2.32087	2.54758	2.2569	2.72592	2.76017	2.37107	2.44773	2.56367	2.68782	2.16248	2.52413	2.27103	2.59202	2.59559	2.73294	2.26756	2.10807	2.4596	2.10795	2.33815	2.58132	2.23248	2.43221	2.65069	2.39507	2.43288	2.34866	2.66128	2.33268	2.39404	2.54344	2.81222	2.68124	2.68324	2.51345	2.66567	2.13448	2.62108
Desipramine		2.9	2.23765	2.55886	2.02019	2.22915	2.20216	2.59615	2.52384	2.27291	2.29471	2.06396	2.31147	2.23947	2.52186	2.23989	2.56304	2.18193	2.3319	2.24198	2.31793	2.27839	2.16538	2.48229	2.27118	2.38879	2.35494	2.30897	2.16486	2.4913	2.22566	2.37396	2.4071	2.42502	2.29171	2.30027	2.32648	2.16204	2.49111	2.18223	2.22568	2.46804	2.3185	2.43602	2.3059	2.2365	2.40739	2.05961	2.50577
Amitriptyline		2.91	2.56784	2.62891	2.39209	2.53031	2.51962	2.80345	3.02091	2.55154	2.5797	2.49827	2.56914	2.65695	2.59702	2.62539	2.64535	2.56899	2.56053	2.88668	2.35437	2.52017	2.64495	2.84375	2.59284	2.73126	2.59712	2.34092	2.57344	2.55137	2.56248	2.66828	2.47827	2.64628	2.61679	2.45482	2.61833	2.34401	2.73214	2.44278	2.51352	2.67371	2.86583	2.70966	2.67537	2.52168	2.73219	2.30227	2.64415
Buprenorphine		2.95	2.3871	2.3028	2.14007	2.29792	2.30658	2.31617	2.35666	2.36134	2.45512	2.44655	2.33368	2.42919	3.08887	2.09299	2.11004	2.50884	2.21678	2.27898	3.81606	2.33366	2.34042	3.36326	2.4114	2.37864	2.54561	2.83863	2.31419	2.15646	2.83777	2.62294	2.36195	2.71236	2.52883	1.89576	2.52934	2.16569	2.66541	2.38974	2.34561	2.27833	2.28474	2.46684	2.35299	2.14906	2.52209	2.36534	2.79882
Loratadine		3.1	2.73343	2.49939	3.84292	2.65682	2.93281	2.94069	3.92051	2.66592	2.7301	2.99212	2.65056	3.43612	2.95041	2.977	2.39603	2.9308	2.63626	3.9825	2.66265	2.58393	3.7375	4.37209	2.93204	2.85742	2.92448	2.8101	2.97517	2.42363	3.7255	2.88378	2.75397	2.95232	3.17022	2.76888	2.93612	2.40038	2.9483	2.84333	2.91046	2.68658	3.85179	2.90348	2.82243	2.78756	2.95243	2.81995	2.79884
Chlorpromazine		3.24	2.2196	1.75631	1.81739	2.25234	2.14681	2.44171	2.03941	2.0677	2.05934	1.83484	2.26897	1.88725	1.76449	1.99331	1.81862	1.88962	2.16037	2.11174	1.40597	2.25081	1.71749	1.68114	2.00078	2.24691	2.08537	1.95722	1.83766	1.68407	1.62138	2.31046	1.83936	1.77235	2.07556	2.25966	2.27615	2.19919	2.54619	2.00983	2.18594	1.78225	2.01371	2.50858	2.18298	2.02215	2.26444	1.88629	1.9702
2-methyl-2-butanol			0.450385	0.206817	0.203563	0.412406	0.299462	0.198062	0.420338	0.40235	0.504126	0.197577	0.320163	0.334899	0.0862166	0.521484	0.253506	0.21513	0.397548	0.270393	0.116817	0.464541	0.07093	0.198871	0.345964	0.482494	0.25929	-0.12842	0.194712	0.180039	0.367137	0.114394	0.231283	0.118255	0.280345	0.157213	0.251041	0.487404	0.036151	0.363387	0.336549	0.261358	0.277153	-0.0371051	0.529628	0.406603	0.144418	0.336971	0.260473
Acetonitrile			0.269276	0.0798223	-0.400806	-0.0211123	0.0941048	-0.0100236	0.249538	0.138114	0.27047	0.0399872	0.285664	0.193429	-0.205316	0.341576	0.77762	-0.0368145	0.208526	-0.308777	-0.203588	0.198855	-0.796741	-0.0480539	0.0292538	0.235574	0.0916764	-0.310705	0.0267634	0.459165	0.110674	-0.330292	0.752815	0.505938	-0.0134412	0.00808137	0.188997	0.417427	-0.586752	0.117232	0.114589	0.141723	-0.422599	0.0724999	0.298244	0.167877	-0.685276	0.166818	0.469594
Acetylsalicylic acid			0.109885	-0.0264237	-0.889758	-0.578378	-0.000728269	0.000484748	-0.0138102	0.0337307	0.117459	-0.0150492	0.0252929	0.0251683	-0.735017	0.184432	-0.00405251	-0.0053295	0.0528057	-0.843176	-0.724599	0.0702442	-0.51022	-0.325921	-0.0143307	0.0719638	0.0124259	-0.864449	-0.0221296	-0.01341	-0.729395	-1.15052	-0.0248203	-0.385729	-0.00990956	-0.0045846	-0.0299109	0.0573684	-1.10678	0.0115883	-0.00352589	-0.0198582	-1.0616	-1.33058	0.0897599	0.0542419	-1.11361	0.0663412	-0.0184736
Aminophenazone			1.1882	0.305933	0.387324	0.935149	0.625161	0.401189	0.568348	0.645071	0.797429	0.511932	0.766867	0.424736	-0.283031	0.825493	0.34895	0.684136	0.701752	0.562197	0.233666	0.947167	0.440343	0.259817	0.762865	0.875092	0.619129	0.589643	0.498705	0.394779	0.296243	0.134156	0.526306	0.180132	0.794218	0.65828	0.584823	1.09672	0.740229	0.647385	0.711998	0.177487	0.375995	0.81716	0.86612	0.684782	0.18671	0.760127	0.423051
Amoxicillin			0.0560271	-0.0439943	0.125848	-0.524585	0.109567	-0.0255068	-0.0297422	0.0103485	0.0649711	-0.0405242	-0.0114863	-0.0269461	-1.20568	0.13144	-0.0422746	-0.0414142	0.0462942	-1.00055	-0.49323	0.00679875	-1.11505	-0.851288	-0.044774	-0.00966116	0.0345729	0.78182	-0.0405846	-0.0438344	-2.32183	-1.8846	-0.044034	-0.605468	-0.0436671	-0.0133727	-0.0191998	0.0183242	-1.55045	0.0102105	0.00415321	-0.0443877	-2.24972	-1.39318	-0.000631818	0.0143044	-1.47142	0.0527363	-0.0417321
Atenolol			0.283915	0.155214	-0.210547	0.012962	0.222154	0.179651	0.16081	0.212013	0.279011	0.215038	0.225285	0.11383	-0.13657	0.328556	0.142461	0.206927	0.289899	-0.0329026	0.00966444	0.240404	0.0623627	-0.222037	0.171148	0.30485	0.180402	-0.0203493	0.247234	0.0953637	-0.388023	-0.143678	0.140905	0.017839	0.195939	0.220372	0.14005	0.242839	-0.348221	0.156302	0.224356	0.149712	-0.0244852	-0.250985	0.325717	0.241603	-0.14062	0.191999	0.155552
Betahistine			0.396024	0.256584	0.113216	0.136252	0.254423	0.164148	0.360952	0.356982	0.461195	0.317411	0.318586	0.315661	0.277868	0.430863	0.257051	0.397294	0.365455	0.24601	0.10346	0.33661	0.288388	0.288026	0.406023	0.400179	0.301536	0.111473	0.330041	0.222244	0.256647	0.304631	0.248125	0.181698	0.406691	0.242265	0.262212	0.293583	0.27758	0.276782	0.32634	0.2875	0.307041	0.235516	0.409781	0.361551	0.137069	0.254918	0.257509
Caffeine			0.887131	0.50309	0.609094	0.632294	0.766016	0.823251	0.521551	0.803419	0.791552	0.556241	0.611192	0.507299	0.563301	0.771964	0.573083	0.699823	0.78044	0.89023	0.449114	0.707143	0.614513	0.862208	0.758863	0.808256	0.51423	0.536594	0.532488	0.606541	1.29101	0.0975043	0.668114	0.945783	0.690839	0.639332	0.921803	0.706599	0.914534	0.766161	0.749146	0.539216	0.511923	1.04124	0.813308	0.74913	0.359407	0.758901	0.613901
Carbamizepine epoxide			1.17509	0.73838	0.858455	0.858834	1.10623	0.933766	0.737592	0.793029	0.763745	0.710437	0.691211	0.706963	0.0526446	0.830964	0.76902	0.749139	0.761296	1.18923	0.81034	0.9908	0.675117	0.603072	0.856966	1.03749	0.747079	1.06294	0.650398	0.675899	0.550392	0.428996	0.870168	0.803238	0.86623	0.866716	1.11926	1.05688	1.10004	0.746721	1.11319	0.670933	0.808484	1.40241	1.04231	0.720704	0.591543	0.953774	0.990949
Cephalexin			0.215083	0.0395582	-0.346894	-0.0786054	0.18656	0.0590541	0.0048669	0.066385	0.133662	0.0717998	0.075533	0.0211526	-1.76109	0.205321	0.106079	0.0421146	0.136037	-0.0599991	-0.521917	0.150742	-0.561711	-0.627683	0.00480036	0.151656	0.0359759	-0.266988	0.0362649	0.0969533	-1.20591	-1.12481	0.0131501	-0.15227	0.0243392	0.0507691	0.113981	0.156058	-0.751975	0.0435223	0.211077	0.040108	-0.863241	-0.530805	0.190704	0.0710021	-0.730484	0.0875278	0.0555697
Chlorambucil			1.2782	2.02346	0.255683	1.34432	0.793011	0.617612	1.34023	1.35978	1.38385	0.723929	1.481	1.37811	1.57348	1.17257	2.05175	1.22519	1.34338	1.21548	1.75815	1.23399	1.59666	1.41316	1.53284	1.18637	1.14999	1.07488	1.04893	1.80566	1.39252	1.04327	1.70162	1.53176	1.37807	0.527027	0.616215	1.15538	1.57868	1.31643	0.833996	1.84556	1.36781	1.37119	1.06474	1.26237	1.12995	1.1608	1.8101
Cimetidine			0.658802	1.02748	1.0987	1.43848	1.02229	0.0714852	0.802964	0.673544	0.587397	0.897378	0.949239	0.960318	1.37107	0.52153	0.376782	0.661833	0.822533	0.62034	2.18279	0.811604	1.64675	1.67517	0.43348	0.608126	0.741852	2.29729	0.885569	0.746645	1.72101	0.732343	0.0592199	0.589236	0.36818	0.791158	0.852702	1.07451	0.313226	0.8769	0.822308	0.357263	0.413884	0.0982782	0.685475	0.512602	0.641394	0.60631	0.449751
Cinoxacin			0.225805	0.00468694	-0.444773	-0.52734	0.234508	0.186184	0.122822	0.100458	0.202683	0.0946822	0.0816099	0.171779	-0.657824	0.229696	0.0321883	0.171128	0.144803	0.144646	-0.245532	0.1067	-0.152455	0.150984	0.117219	0.135333	0.0954286	0.999877	0.0625854	0.0672816	-0.000244066	-1.10339	0.0592627	0.397096	0.122349	0.0334443	0.114123	0.146062	-0.0698085	0.0633592	0.104551	-0.0121601	-0.435992	-0.550271	0.149177	0.143236	-0.970665	0.102236	0.0319753
Ciprofloxacin			1.0571	0.984085	1.11259	0.567803	1.13234	0.669483	1.07988	0.927687	0.885842	1.01208	0.747518	1.23054	0.805223	0.841366	0.909711	0.992651	0.84528	1.17185	1.32639	0.859531	1.16628	0.854522	1.06266	0.950358	1.25181	1.72207	0.91472	0.798348	0.466773	1.08995	0.976698	0.783536	1.07674	1.08907	1.25995	0.887193	1.28365	0.983323	1.30736	0.833842	0.955904	1.2314	0.965239	0.877195	1.05252	1.02601	1.4841
Clotrazepate			0.63917	0.511947	1.45098	0.381237	1.07889	0.699319	0.528237	0.356379	0.391171	0.641924	0.451746	0.41658	-0.157556	0.446354	0.552444	0.495202	0.391796	1.54975	0.876205	0.569347	0.744453	1.50562	0.490594	0.587045	0.526977	1.07256	0.52119	0.511275	0.854193	0.720929	0.447711	1.038	0.652285	0.615381	1.05696	0.621672	1.8059	0.319956	1.20282	0.441489	0.703608	1.27723	0.612781	0.29968	0.578727	0.380373	0.450298
Cotinine			0.607744	0.110508	0.0896426	0.378674	0.347981	0.237295	0.410745	0.355734	0.565725	0.338288	0.311188	0.338936	-0.552711	0.517452	0.107425	0.430118	0.355164	0.352871	-0.514519	0.475757	0.103115	0.193131	0.437721	0.466159	0.295657	-0.193225	0.297041	0.170121	0.330516	-0.0678588	0.126918	0.130068	0.398032	0.246615	0.299532	0.477265	-0.0798536	0.329854	0.352225	0.140553	0.225159	-0.248986	0.504284	0.435468	0.0935692	0.378949	0.134083
Epinephrine			0.144997	0.200806	-0.136686	-0.0458415	0.104997	0.00473285	0.114138	0.202119	0.284469	0.0885431	0.17907	0.0852102	-0.166939	0.289099	0.175072	0.132334	0.300549	-0.229401	0.1528	0.136774	-0.000657493	-0.100521	0.0727465	0.138872	0.165368	0.474069	0.137135	0.10814	-0.0693777	-0.215627	0.00907518	-0.0102043	0.130586	0.0355004	0.137393	0.149777	-0.36423	0.145933	0.211079	0.0304086	-0.19907	-0.840764	0.151192	0.180535	-0.323594	0.119547	0.0840616
Ethanol			0.263828	0.00105173	-0.222489	-0.0741924	0.0972772	-0.00110499	0.265556	0.257945	0.368811	-0.00981555	0.351967	0.329232	-0.413239	0.380005	-0.00555759	-0.0155545	0.284228	-0.170427	-0.409331	0.199544	-0.681072	-0.0417872	0.112902	0.259324	0.12843	-0.358656	-0.0159507	-0.0234202	0.144447	-0.529216	0.000659608	-0.251349	0.0472701	0.0025482	0.299258	0.369737	-0.617054	0.205953	0.161773	-0.000136963	-0.294523	-0.67366	0.285654	0.234229	-0.707038	0.184464	0.0160125
Ethyl acetate			0.29893	0.199954	-0.0358537	0.14369	0.222129	0.180246	0.31172	0.259721	0.473001	0.243672	0.408944	0.282919	0.0502807	0.455287	0.342953	0.242911	0.333975	0.191694	-0.044531	0.294712	-0.00650174	0.217859	0.343115	0.311651	0.205725	-0.381693	0.185785	0.325539	0.324098	0.219305	0.297515	0.340447	0.299127	0.210187	0.217327	0.345779	-0.0458339	0.24108	0.253	0.292578	0.199492	0.118383	0.33773	0.386064	0.0854848	0.243758	0.279219
Flumazenil			1.42828	1.06123	2.02477	1.43645	2.35932	2.28869	1.46692	1.23454	1.17975	1.88	1.55329	1.71406	1.00125	1.35359	1.07006	1.45932	1.35032	2.37874	1.42078	1.42536	1.76513	2.66417	1.39977	1.34136	1.67059	1.9931	1.54732	1.14557	2.51896	1.81088	1.51595	2.15301	1.451	2.068	2.46125	1.5938	2.38468	1.34231	2.24894	1.16359	1.6042	2.16978	1.32056	1.28789	1.74987	1.39676	1.08892
Flumequine			0.76676	0.388007	0.388239	0.292971	0.646111	0.533684	0.928365	0.735993	0.855065	0.735677	0.503259	0.85527	0.680153	0.750125	0.450388	0.996862	0.772615	0.648079	0.553552	0.553918	0.59224	0.750761	0.793499	0.60023	0.939096	0.913432	0.799102	0.41726	0.793678	0.252983	0.66774	0.640302	0.885561	0.396777	0.717285	0.697575	0.557423	0.68844	0.53627	0.31374	0.640044	0.685035	0.603774	0.801987	0.338892	0.714607	1.44788
Fluvastatin			1.72462	1.66645	2.44018	1.80806	1.76534	1.60564	2.25305	1.76745	1.80849	2.13476	1.67926	1.88973	2.71147	1.94918	1.46615	2.02824	1.67544	2.25891	2.39119	1.86657	1.81718	2.1083	2.19595	1.81495	2.29179	1.96549	2.21779	1.28745	1.59055	2.35599	1.10992	2.27379	2.55171	1.80101	2.21612	1.92111	2.52229	2.22461	2.1221	1.6426	2.44074	2.33628	1.71787	2.01349	2.52522	1.98024	1.98682
Furosemide			0.384679	0.4478	0.870705	-0.120955	0.526191	0.353708	0.272804	0.291959	0.297666	0.411661	0.190651	0.391753	-0.833025	0.334903	0.483662	0.330315	0.344379	1.04184	1.00919	0.281697	0.163245	0.7153	0.376289	0.397048	0.257597	0.965691	0.329251	0.430256	-0.00524903	-0.161317	0.239017	0.856023	0.384566	0.308652	0.358251	0.297233	0.358193	0.271278	0.61363	0.246748	0.341471	0.80621	0.42972	0.233654	0.0313105	0.259987	0.304674
Hydrochlorothiazide			0.666794	1.02313	1.00209	1.35176	1.38331	0.851294	0.751288	0.641169	0.671487	0.627493	1.04161	1.5504	-0.718947	0.503029	0.530704	0.538014	0.72368	1.55088	0.310209	0.824938	0.347054	1.14672	1.45714	0.702037	1.63	1.70038	0.653016	0.953202	1.62746	0.578764	0.050802	0.787211	0.684221	1.00145	0.117032	0.918559	1.18062	1.37385	1.08379	0.175293	0.888393	0.937868	0.816716	0.447145	0.875328	0.632786	0.312659
Ibuprofen			0.963997	0.719979	0.778689	0.922169	0.741373	0.705347	0.761128	0.81409	0.828539	0.76559	0.824863	0.795855	0.691745	0.863029	0.801468	0.831225	0.818804	0.764302	0.760973	0.859221	0.878568	0.561212	0.943816	0.898196	0.765696	0.795776	0.774513	0.72244	0.57845	0.797743	0.949793	0.687874	0.907619	0.751209	0.84212	0.821412	0.988937	0.785052	0.780709	0.658528	0.846831	0.871369	0.905074	0.798076	0.762651	0.81483	0.784427
Indomethacin			1.45613	2.50812	2.69898	1.88059	2.29139	2.01985	1.66017	1.33679	1.349	2.63528	1.77075	1.94911	3.00893	1.61088	2.84079	1.97106	1.64717	2.51375	2.78933	1.72292	2.56214	2.81644	1.69997	1.38286	2.09561	1.94227	2.41767	2.44645	1.96569	2.41011	2.92023	2.55692	1.88086	2.1946	2.4613	2.009	2.74673	1.69187	2.2579	3.02152	1.97219	2.49165	1.27754	1.6858	2.36005	1.61082	2.93296
Ketoprofen			0.914789	0.586434	1.5488	1.01888	1.10911	0.968883	0.895276	0.677755	0.73043	1.08943	0.903416	0.893363	0.900864	0.890099	0.427958	0.839183	0.828973	1.43379	1.23109	0.950336	1.33631	1.45866	0.97146	0.887347	1.12536	1.13379	0.930264	0.521106	1.05675	1.18624	0.654316	1.3104	1.02938	0.944977	1.5641	1.13412	1.88969	0.718864	1.21979	0.660244	0.968495	1.71204	0.8613	0.787042	0.996107	0.791568	0.502858
Levosulpiride			1.81973	1.57567	2.45232	1.67024	2.11532	2.10978	2.54054	2.0515	2.35433	2.04458	1.84657	2.32889	0.399616	2.17874	1.29773	1.92076	2.0825	2.26216	0.933721	1.89243	1.53245	2.04575	2.80154	2.0804	2.30326	2.11003	2.04874	1.30765	1.98502	2.13065	1.18363	1.72794	2.28757	2.16742	1.22309	1.72264	1.86301	2.77921	2.11506	1.59533	2.18566	2.20286	2.08143	2.23421	2.27901	2.11097	1.24326
Morphine			1.20165	1.36972	1.07668	0.951382	1.62427	1.74226	1.12222	1.13835	1.01289	1.14623	1.08833	1.34714	1.27283	0.9186	1.2947	1.20922	1.0635	1.31793	1.26461	1.0917	1.3137	0.900954	1.25932	1.15548	1.14741	2.02322	1.19052	1.34504	0.7545	0.947569	1.14648	0.996976	1.24071	1.68377	1.147	1.03631	1.32654	1.26926	1.5071	1.11356	1.09429	1.09751	1.18608	0.96935	1.24953	1.18771	1.23636
Nadolol			0.2781	0.53971	0.409315	-0.0982807	0.307914	0.221086	0.221396	0.294763	0.316121	0.302835	0.280354	0.139499	0.309136	0.334466	0.476268	0.252609	0.361331	0.244435	0.637709	0.253732	0.445172	0.258556	0.258981	0.348167	0.254147	0.546397	0.311008	0.370451	0.121885	0.151319	0.294516	0.460653	0.316072	0.305694	0.287931	0.217183	0.0158818	0.21926	0.394513	0.406137	0.176507	-0.0756847	0.358954	0.271141	0.125847	0.217639	0.320176
Nalidixic acid			0.498126	0.192508	0.27724	0.0403135	0.382111	0.333612	0.443018	0.391863	0.475325	0.379166	0.274958	0.472663	-0.204717	0.460735	0.181579	0.501687	0.422612	0.509458	0.363636	0.3402	0.376716	0.315556	0.479505	0.415709	0.367999	0.676363	0.353699	0.179793	0.213539	-0.129806	0.362106	0.401601	0.484678	0.191582	0.44046	0.394906	0.340935	0.336169	0.368197	0.153055	0.259981	0.193225	0.42565	0.439838	-0.109028	0.352924	0.291049
Naproxen			1.00514	0.923388	0.902695	0.851196	1.06091	0.896898	0.900859	0.979177	0.957671	0.982653	0.977252	1.01853	0.97854	0.968137	1.07025	1.09003	1.05585	1.05911	1.00355	0.895313	0.981207	0.779861	1.08333	0.891223	0.939503	1.09144	1.01503	0.917012	0.684234	1.02401	1.18485	0.909986	1.11356	0.978462	1.14034	1.02558	1.43434	0.96851	1.15435	0.896792	0.945826	1.44005	0.864626	0.997276	0.869443	0.933533	1.02678
Nicotinamide			0.199241	0.0852434	-0.16382	-0.20189	0.103658	0.00223825	0.0884616	0.149714	0.251721	0.0300052	0.143375	0.168737	0.1785	0.254682	0.0601158	0.0310541	0.155077	-0.348574	0.20995	0.170261	0.0565756	0.318484	0.0587029	0.19008	0.127837	-0.817884	0.00395964	0.133008	0.163508	-0.397572	0.0392661	0.207828	0.0299165	0.156802	0.101119	0.145375	-0.245028	0.102183	0.120061	0.127453	-0.517591	-0.454074	0.205648	0.139165	-0.327996	0.116471	0.114776
n-Propanol			0.295584	0.0560962	-0.0490296	0.0381588	0.133963	0.0389492	0.328333	0.293237	0.416549	0.0526722	0.359308	0.35172	-0.128744	0.412334	0.0497312	0.0450245	0.315434	-0.0143922	-0.108139	0.249172	-0.355681	0.0979364	0.199426	0.310402	0.153924	-0.24928	0.0370503	0.014189	0.255336	-0.319152	0.0597943	-0.055642	0.131275	0.0217313	0.29031	0.389356	-0.401951	0.246877	0.191039	0.0612036	-0.0309417	-0.448931	0.336229	0.284719	-0.415715	0.214557	0.079572
Oxolinic acid			0.568608	0.571802	0.521301	0.101704	0.824688	0.711344	0.763888	0.565399	0.665794	0.720698	0.446816	0.873223	1.00114	0.626937	0.863594	0.892063	0.647734	0.764599	0.896217	0.41304	0.796356	0.737848	0.719323	0.460337	0.727566	1.19422	0.764411	0.915308	0.71228	0.262378	0.878892	1.03503	0.765892	0.401478	0.768093	0.535917	0.826454	0.526489	0.487541	0.649174	0.626281	0.723898	0.464075	0.69022	0.287033	0.501071	1.09661
Paracetamol			0.229492	0.128504	-0.390347	-0.147798	0.110137	0.0848584	0.15128	0.196957	0.276723	0.134161	0.159337	0.136897	-0.365166	0.287497	0.137094	0.239161	0.229907	-0.147667	-0.49064	0.183426	-0.106188	-0.159669	0.236954	0.188573	0.135643	-0.446514	0.172946	0.0921709	-0.171892	-0.152008	0.101424	-0.056368	0.246574	0.0873439	0.0685747	0.185358	-0.247679	0.128014	0.15506	0.0876834	-0.0577623	-0.183956	0.204522	0.203199	-0.26121	0.131185	0.108858
Phenazone			0.871488	0.136537	0.192305	0.515081	0.38133	0.339291	0.535612	0.554523	0.762498	0.397956	0.450612	0.427361	-0.718033	0.704131	0.0730714	0.631821	0.588159	0.471042	-0.565137	0.625595	-0.0111043	0.357119	0.677944	0.627115	0.457998	0.204851	0.43539	0.17303	0.403735	-0.213273	0.0823892	0.127135	0.683966	0.262535	0.22565	0.779989	-0.0822112	0.546743	0.383487	0.0290245	0.295158	0.0151637	0.6208	0.625892	-0.0984654	0.572202	0.0753689
Phenylpropanolamine			0.482937	0.569136	0.49865	0.491057	0.403987	0.267098	0.363195	0.443765	0.470806	0.34981	0.394493	0.352332	0.433239	0.440487	0.611192	0.358366	0.410937	0.317385	0.430707	0.502025	0.556048	0.273145	0.353223	0.563812	0.425583	0.316336	0.375609	0.582111	0.238501	0.269512	0.343114	0.369642	0.362641	0.500872	0.281359	0.405729	0.128115	0.382193	0.397684	0.438855	0.375004	-0.329059	0.589036	0.336224	0.289656	0.361013	0.475746
Pipemidic acid			0.3812	0.311218	0.503766	-0.252759	0.407613	0.285122	0.451552	0.269876	0.351007	0.377823	0.195687	0.531622	0.21799	0.333156	0.239942	0.400789	0.3174	0.564123	0.866865	0.225398	0.601226	0.540938	0.339529	0.30399	0.4257	1.37915	0.317657	0.221723	0.160306	0.0473804	0.360238	0.580961	0.363999	0.193942	0.564892	0.267163	0.746295	0.221717	0.407634	0.16395	0.254927	0.339369	0.3218	0.30152	-0.00904169	0.23616	0.476196
Piromidic acid			0.855551	0.474541	0.888694	0.348149	0.556516	0.518996	0.923712	0.80946	0.85018	0.793662	0.530266	0.942468	0.396457	0.78161	0.425006	0.892997	0.78785	0.732656	1.53	0.616682	0.944498	0.746825	0.790545	0.725163	1.03428	1.24265	0.728483	0.343785	0.811479	0.463821	0.830095	0.629888	0.809223	0.482892	1.02917	0.698472	0.614666	0.768881	0.633726	0.408749	0.693925	0.629431	0.733968	0.827632	0.492768	0.861467	1.5846
Propionitrile			0.358031	0.200475	-0.0671512	0.173979	0.205751	0.0558603	0.363925	0.236888	0.409596	0.155998	0.364296	0.236782	-0.0475756	0.430528	0.653107	0.0150572	0.2956	0.0418293	-0.135166	0.299724	-0.436951	0.0880355	0.151097	0.352337	0.148016	-0.118709	0.11602	0.322856	0.273268	0.030171	0.558042	0.514509	0.0858209	0.0678107	0.223246	0.48093	-0.251579	0.222558	0.218785	0.289067	-0.0575929	0.31985	0.420324	0.285399	-0.231638	0.245823	0.495668
Pyridine			0.627371	0.313601	0.441084	0.489525	0.440354	0.309462	0.42222	0.497664	0.592682	0.355841	0.462235	0.374293	0.634952	0.55263	0.337118	0.265865	0.427131	0.447779	0.566467	0.603276	0.363998	0.717216	0.341228	0.637554	0.427974	0.77699	0.294703	0.406972	0.783593	0.531677	0.37795	0.812732	0.26077	0.501369	0.620969	0.532285	0.510728	0.419609	0.532475	0.443224	0.350522	0.642331	0.679649	0.444452	0.526055	0.474225	0.388038
Ranitidine			0.287319	-0.0449999	-0.290027	-0.0522101	0.174773	0.310005	0.0706135	0.127381	0.268051	-0.0285606	0.141057	0.0265526	-2.25902	0.342107	-0.045	0.0165336	0.187274	-0.997178	-1.13857	0.186678	-0.701883	-0.794809	-0.0228763	0.18548	0.151976	-0.0922064	0.00790811	-0.045	-1.26317	-0.809475	-0.0449626	-1.68502	-0.00681809	0.46562	-0.0412515	0.285944	-0.727364	0.152179	-0.00543555	-0.045	-1.18615	-0.559188	0.21261	0.281178	-1.02452	0.188406	-0.0449975
Rufloxacin			1.21917	0.452196	1.14798	0.806664	1.16231	0.741921	1.11052	0.959258	0.980176	1.18032	0.928919	1.23635	0.762535	0.984261	0.629744	1.16659	0.934229	1.48684	1.41671	1.02024	1.24868	1.06239	1.14369	0.949603	1.30424	1.6866	1.05391	0.514498	1.01101	1.46751	1.07796	1.11404	1.19527	0.897322	1.58154	1.14382	1.65248	0.938663	1.2641	0.450236	1.18424	1.51169	0.971974	0.971146	1.28031	1.07239	1.77
Salicylic acid			0.215043	0.309991	0.0318333	-0.112372	0.20721	0.010891	0.179103	0.228558	0.352365	0.0628573	0.309453	0.250619	0.281721	0.294862	0.143226	0.0653408	0.265046	-0.202336	0.337667	0.177732	0.141484	0.153413	0.0682383	0.187925	0.222088	-0.423528	0.0453463	0.27401	-0.244685	-0.14357	0.0442535	0.263188	0.0470784	0.257172	0.304065	0.202178	0.130368	0.196137	0.266893	0.109259	-0.314801	-0.496728	0.197225	0.198052	-0.153789	0.139322	0.149222
Sotalol			0.532544	0.626957	0.954715	0.910157	0.921226	0.167788	0.819679	0.515356	0.69766	0.740843	1.04796	0.773086	0.0574975	0.448699	0.524442	0.667364	0.576845	0.828316	0.0881204	0.593201	0.405409	0.885086	0.542566	0.64861	1.46737	0.819089	0.671086	0.755139	0.761453	0.668649	0.0719643	0.652068	0.585459	1.07779	0.265433	0.549941	0.440177	0.640976	0.682941	0.160004	0.707435	-0.452177	0.640609	0.387319	0.422336	0.463625	0.388099
Terbutaline			0.262602	0.550039	0.42418	0.257168	0.326729	0.202245	0.435122	0.361685	0.38894	0.389341	0.323649	0.260047	0.394444	0.345676	0.51516	0.432729	0.454085	0.335679	0.718858	0.261757	0.492215	0.583157	0.318973	0.306308	0.461283	1.3131	0.485866	0.402319	0.879156	0.298353	0.248677	0.476833	0.426437	0.285506	0.335133	0.270895	0.183854	0.309296	0.46229	0.222498	0.377259	0.134459	0.323068	0.292996	0.226111	0.218142	0.363525
Tetrahydrofuran			0.540138	0.173767	0.121131	0.388027	0.328097	0.301793	0.43017	0.498595	0.688624	0.240591	0.380348	0.370143	-0.263267	0.655536	0.253666	0.341032	0.505636	0.420655	-0.276604	0.510785	-0.00849338	0.286448	0.439151	0.506013	0.312335	-0.157432	0.212462	0.19177	0.387918	0.232438	0.212773	0.244235	0.367852	0.327915	0.323456	0.525398	0.107304	0.493571	0.389446	0.262498	0.277484	0.0932677	0.5422	0.592794	0.20068	0.434775	0.234088
Theobromine			0.341249	0.0876994	0.136763	-0.0804864	0.144312	0.0379931	0.129091	0.300297	0.403582	0.0219482	0.166669	0.208159	0.141443	0.286582	0.0292835	0.115415	0.255404	0.0367061	0.089736	0.234742	-0.0913337	0.392615	0.177872	0.276866	0.235943	-0.256549	0.0071494	0.0900896	0.641156	-0.618362	0.0430113	0.3835	0.10108	0.237247	0.0768899	0.206963	-0.246721	0.223259	0.136379	0.018292	-0.42212	-0.391895	0.270358	0.227224	-0.39056	0.18573	0.0910533
Theophylline			0.570745	0.150146	0.105296	0.456218	0.318887	0.0424233	0.228433	0.411864	0.483282	0.0888466	0.213689	0.276024	0.298912	0.392534	0.13049	0.166663	0.361256	0.345273	0.141377	0.474914	-0.15602	0.349498	0.237463	0.485576	0.270576	0.682369	0.0799083	0.181163	0.740212	-0.561382	0.0752205	0.462917	0.139373	0.325167	0.103001	0.471596	-0.361813	0.375196	0.285809	0.028324	0.000807935	0.0945407	0.525828	0.320673	-0.130307	0.376558	0.180545
4-hydroxybenzoic acid			0.0612916	-0.0443323	-1.17793	-0.830352	-0.023101	-0.0424614	-0.0152337	0.0218649	0.11168	-0.0415272	-0.00671193	-6.23273e-05	-1.60676	0.171074	-0.0447552	-0.0385432	0.0506735	-1.26987	-2.37019	0.0246113	-1.36217	-0.76227	-0.038763	0.0108663	0.0235986	-1.09099	-0.0417231	-0.0447087	-1.30162	-1.34214	-0.044929	-0.857734	-0.0397889	-0.0330811	-0.0379641	0.0328534	-1.50292	0.00859857	-0.0177827	-0.044571	-1.53607	-1.58157	0.0207384	0.0472918	-1.25098	0.0665264	-0.0445562
N,N-dimethylformamide			0.361282	0.0622001	-0.306567	0.122817	0.184334	0.0648564	0.264955	0.250371	0.436892	0.180587	0.347696	0.288009	-0.482474	0.453231	0.0668583	0.172387	0.33272	0.208058	-0.814956	0.294115	-0.128318	0.0719006	0.240829	0.259172	0.103211	-0.673189	0.142098	0.046548	0.0515935	-0.039672	0.0344948	0.171559	0.168099	0.0791074	0.228495	0.485265	-0.347574	0.237119	0.216211	0.108391	0.0404885	-0.12775	0.300405	0.356738	-0.205139	0.243102	0.0486113
aniline			0.540433	0.181787	0.187164	0.344595	0.339236	0.20926	0.333478	0.408186	0.486863	0.180938	0.281608	0.39293	0.0713816	0.440414	0.203511	0.250466	0.348379	0.325333	0.044801	0.482338	0.0421714	0.183473	0.275955	0.469255	0.365384	0.176702	0.216549	0.216281	0.274136	0.181272	0.144398	0.137045	0.221046	0.384856	0.4585	0.44661	0.223985	0.331177	0.434692	0.21381	0.187302	0.239535	0.501684	0.336975	0.276154	0.318544	0.168537
[truncated: 4 more columns]

## Sheet: ANN - GSA
Networks	Sensitivity analysis (training, test, validation) Samples: Train, Test, Validation
	log kwIAM	MR	HA	#HvAt	DipS	DipPCh	HRB	TPSA	Et	Mw	EHOMO	#ArHvAt	HD	DipH	FCsp3	ELUMO
1.MLP 16-6-1	5.96414	1.06215	0.999449	1.01292	1.01652	1.049	1.14709	1.16523	1.10936	1.1246	0.99461	0.994003	1.75725	1.19212	1.01038	1.07264
2.MLP 16-16-1	30.003	15.4425	15.6938	3.10162	12.3495	6.30226	3.12774	4.06174	4.91879	4.1298	2.7483	3.1118	1.38523	2.22919	2.03794	1.84855
3.MLP 16-6-1	17.7423	22.2445	11.6003	20.9268	1.20572	2.46346	4.7288	1.25929	1.48576	1.25731	1.24446	1.25862	1.39388	2.55959	1.34164	1.92371
4.MLP 16-5-1	6.9549	1.12874	1.02016	1.07702	1.02706	1.08846	1.03357	1.05702	1.09935	1.13432	0.997292	1.30817	1.65121	1.32725	1.00394	1.06188
5.MLP 16-8-1	16.0371	2.49069	4.53246	1.97738	1.34369	2.8051	3.02934	1.62379	1.21069	2.01164	1.13306	2.16256	1.94897	2.08095	1.26305	1.01158
6.MLP 16-13-1	24.8151	14.4646	10.1961	5.3592	7.73203	5.27675	4.86218	1.77436	1.52662	2.00049	1.45363	3.25036	3.43521	1.88318	2.88064	2.79148
7.MLP 16-11-1	15.2081	6.2874	3.32679	1.18266	4.08194	10.1631	3.80282	2.85816	4.44584	8.8163	1.09956	2.03287	1.28228	1.15311	1.09796	1.39329
8.MLP 16-10-1	12.6071	1.01031	1.70469	1.01414	1.04591	1.06884	1.4195	1.22687	1.16249	1.12499	1.17872	1.08453	1.35045	1.28389	1.2988	1.02437
9.MLP 16-5-1	10.6908	1.05818	1.54047	1.06623	1.22292	1.46838	1.45489	1.68298	1.22825	1.67953	1.19105	1.02053	1.23034	1.20918	1.32023	1.00175
10.MLP 16-14-1	17.5603	2.7806	4.42598	1.22677	1.75952	2.84983	2.56374	1.89846	1.13418	3.16739	1.24593	2.81039	1.44965	1.56194	1.16887	1.07582
11.MLP 16-15-1	9.67745	1.05334	1.62979	1.05416	1.00384	1.05965	1.2244	1.61775	1.25359	1.10499	1.16193	1.85742	1.67115	1.1609	1.04139	1.03759
12.MLP 16-11-1	15.6864	3.55041	4.10858	3.13042	2.68697	9.38311	3.97631	2.79414	2.30189	4.88726	1.4935	2.43212	1.77651	1.46588	1.06422	1.65442
13.MLP 16-15-1	34.0128	47.7355	57.2748	10.8063	37.5824	6.07329	4.38595	4.31176	3.16678	1.37562	14.8928	4.69793	4.2418	3.0485	2.48787	2.18723
14.MLP 16-6-1	9.25936	1.00821	1.43801	1.00167	1.03179	1.11577	1.18859	1.16812	1.01462	1.23279	1.10767	1.15055	1.43063	1.20828	1.05549	1.00159
15.MLP 16-15-1	28.293	14.771	15.2962	2.59838	12.0842	5.51441	3.84535	3.98742	4.32059	3.81378	6.95908	3.75309	2.93671	2.57946	4.74897	2.18622
16.MLP 16-9-1	15.5388	1.1029	4.00723	1.11091	1.31741	1.52425	2.16218	1.97531	1.5426	1.26193	1.62928	1.82065	1.29006	1.17592	1.03019	1.02755
17.MLP 16-15-1	13.7629	1.02733	1.82647	1.02708	1.04696	1.06797	1.33918	1.22628	1.16126	1.38406	1.27381	1.23347	1.30148	1.22641	1.28059	1.03935
18.MLP 16-8-1	12.8624	4.34895	3.00952	1.10266	2.04425	4.03511	4.35593	1.81686	1.37613	1.48846	1.13672	1.50878	1.63312	1.39315	1.17747	1.017
19.MLP 16-12-1	22.1626	41.7424	26.7542	27.432	9.41147	18.0111	9.13008	3.2161	4.72371	1.51358	3.16651	2.08232	1.75619	4.83981	2.34473	4.60519
20.MLP 16-12-1	6.86134	1.03127	1.00193	1.01748	1.01941	1.04534	1.13861	1.13179	1.03837	1.06243	1.00529	1.11542	1.68864	1.24569	0.992703	1.05586
21.MLP 16-11-1	21.8741	40.6778	12.5821	16.5049	6.38181	10.786	7.15209	2.23605	6.60762	1.33096	2.44937	3.66452	1.37969	2.02875	1.55701	1.4965
22.MLP 16-7-1	17.5008	10.8787	9.12529	5.61753	4.19169	9.55609	8.22495	4.39356	5.03227	1.51227	1.86233	1.42813	1.87611	1.10253	1.97242	1.12957
23.MLP 16-13-1	13.8282	1.107	1.84445	1.14145	1.18081	1.81767	2.7534	1.3511	1.66355	1.3857	1.18291	1.36697	1.43741	1.18558	1.05422	1.09448
24.MLP 16-5-1	8.04162	1.00009	1.03342	1.0004	1.01256	0.996195	1.19846	1.08723	1.00455	1.02951	1.0006	1.00376	1.44923	1.3156	1.10691	1.04639
25.MLP 16-10-1	18.5639	3.02392	3.1796	1.51502	1.98922	3.42075	2.52786	3.22291	2.12982	4.50052	1.12618	1.82303	1.34183	1.38609	1.02279	1.18983
26.MLP 16-15-1	16.9304	27.0001	17.8025	23.5508	2.82689	4.69554	6.9769	5.93676	3.98022	1.82413	1.26082	1.93166	1.57548	3.26098	1.97606	1.99093
27.MLP 16-16-1	18.0047	3.57598	4.10682	1.50583	2.39535	2.86033	2.49937	1.82753	1.43628	3.98952	1.27091	2.63909	1.27388	1.23518	1.14064	1.09019
28.MLP 16-8-1	28.1321	12.8708	15.1633	2.42585	10.1585	6.36955	3.41327	4.63617	4.64087	2.40083	3.7004	3.51963	1.90634	2.84433	3.02754	1.88786
29.MLP 16-5-1	16.6578	7.11851	4.21751	4.95619	6.31641	9.02095	4.91093	3.31084	2.68481	1.78026	1.68051	1.118	2.24583	1.02688	2.01057	1.06476
30.MLP 16-7-1	14.7148	21.9069	4.86541	13.5349	1.04988	1.45207	2.29809	1.60241	1.12275	1.6731	1.10157	1.62858	1.25616	1.33336	1.19846	1.01431
31.MLP 16-15-1	29.8908	11.4115	15.3062	1.50858	14.3229	6.43059	4.04353	4.01177	3.79485	2.5026	7.03817	3.15826	3.37973	2.477	3.93087	1.79433
32.MLP 16-11-1	25.8669	7.7237	6.16103	2.66056	2.97901	3.75754	3.34375	3.05444	2.68094	1.5267	1.37989	2.22372	1.78978	1.31358	1.07598	1.34963
33.MLP 16-14-1	14.7605	1.32637	2.46203	1.44339	1.27915	1.57352	4.36222	1.52385	1.68463	1.2987	1.25332	1.55178	1.24113	1.20938	1.03538	1.0964
34.MLP 16-10-1	18.5385	1.19756	5.28811	1.1469	1.27506	1.82614	3.11007	1.75396	1.32174	1.62874	1.12811	2.4292	1.80996	2.43873	1.21084	1.08296
35.MLP 16-12-1	19.8447	5.06493	4.94619	1.35529	2.07066	2.82575	3.15535	2.33959	1.23993	1.96296	1.21823	1.97661	1.99036	2.14566	1.05585	1.17381
36.MLP 16-5-1	5.72612	1.04818	1.02246	1.04477	0.98426	1.00789	1.05557	1.18006	1.08897	1.05905	1.03006	1.35827	1.5951	1.12156	0.998762	1.06189
37.MLP 16-11-1	12.7028	41.0415	7.36857	21.9893	1.35613	2.8296	2.96066	1.79969	1.65256	1.37708	1.49538	2.15128	1.957	1.28573	1.15688	1.00944
38.MLP 16-11-1	14.6137	0.999716	1.61137	0.996781	1.10485	1.37263	1.93291	1.18743	1.07993	1.38994	1.1947	1.24016	1.28339	1.31761	1.19434	1.00621
39.MLP 16-12-1	16.9878	2.256	3.55636	1.59623	1.25538	2.21619	2.77727	2.00423	1.09086	2.54196	1.26393	2.29089	1.55782	1.72133	1.11894	1.04917
40.MLP 16-10-1	27.4381	11.9424	13.6453	2.85911	10.5078	6.36356	3.03537	3.57949	4.43513	3.20605	3.40534	3.5322	1.51548	3.03496	2.28181	1.29163
41.MLP 16-12-1	15.2046	5.67363	3.46499	1.24658	2.46205	4.38915	4.46615	1.67876	2.04223	3.13857	1.08221	2.32215	1.22203	1.23845	1.07035	1.0329
42.MLP 16-14-1	13.3843	10.776	1.91341	5.26312	2.66623	4.64404	2.35459	1.26009	1.22291	1.74799	1.55252	2.06862	1.6959	1.37952	1.20232	1.05814
43.MLP 16-6-1	8.18104	1.01262	1.00713	0.999785	1.01925	1.05567	1.21449	1.11945	1.04093	1.01452	0.993515	0.999178	1.54765	1.34415	1.03008	1.051
44.MLP 16-8-1	13.1147	1.00559	1.7723	1.03609	1.10217	1.15294	1.25226	1.22371	1.08274	1.37451	1.31043	1.26605	1.29266	1.23751	1.22556	1.05515
45.MLP 16-13-1	15.0156	7.65963	2.88798	2.29933	1.0681	1.49102	2.38927	1.23737	1.17907	2.38974	1.14114	2.04481	1.42336	1.62496	1.11453	1.03139
46.MLP 16-9-1	11.2457	1.00257	1.20601	1.01142	1.10228	1.21135	1.31524	1.24753	1.056	1.10296	1.03197	1.15971	1.55744	1.23631	1.12485	1.05228
47.MLP 16-16-1	27.6571	13.0818	14.4099	2.54578	11.8338	6.81762	4.14752	3.61152	4.19125	2.39914	4.59221	2.95727	1.86345	2.59114	3.21709	1.82133
48.MLP 16-12-1	28.7617	14.3014	13.8339	2.62768	8.56972	4.50657	3.23508	3.29634	3.89632	3.62759	4.13838	3.13388	2.25972	2.4538	2.13535	1.35027
49.MLP 16-9-1	6.42433	1.017	1.00552	1.00293	1.00748	1.03251	1.12873	1.17095	1.08194	1.03738	1.00034	1.06788	1.66222	1.22397	1.01651	1.06412
50.MLP 16-7-1	12.883	0.989397	1.6247	0.998791	1.04992	1.20862	1.6064	1.24308	1.13156	1.22205	1.06069	1.06835	1.26577	1.30833	1.2955	1.06311
Average	16.7638	9.10065	6.99601	4.31222	4.17066	3.84106	3.09516	2.21963	2.19036	2.09093	2.04119	2.01618	1.72525	1.72495	1.54411	1.35034

## Sheet: ANN - statistical criteria
	Correlation coefficients
	Training	Test	Validation	RMSEPext	RMSEvivo
1.MLP 16-6-1	0.930132	0.966678	0.946481	0.463261	0.307012
2.MLP 16-16-1	0.990679	0.972178	0.947846	0.59282	0.328041
3.MLP 16-6-1	0.983483	0.975396	0.928302	0.700458	0.296487
4.MLP 16-5-1	0.935474	0.971356	0.939719	0.457322	0.311207
5.MLP 16-8-1	0.976817	0.969812	0.929203	0.630192	0.288223
6.MLP 16-13-1	0.988282	0.973854	0.946283	0.642746	0.302049
7.MLP 16-11-1	0.972764	0.959316	0.933567	0.726874	0.274926
8.MLP 16-10-1	0.95386	0.978145	0.927489	0.481624	0.296875
9.MLP 16-5-1	0.947642	0.971948	0.93325	0.520033	0.292164
10.MLP 16-14-1	0.973953	0.97245	0.931759	0.544768	0.293436
11.MLP 16-15-1	0.949754	0.970582	0.939482	0.489155	0.303514
12.MLP 16-11-1	0.979015	0.968327	0.935029	0.548733	0.295393
13.MLP 16-15-1	0.991636	0.980241	0.943652	0.723292	0.303505
14.MLP 16-6-1	0.942272	0.965231	0.930215	0.469982	0.283498
15.MLP 16-15-1	0.990709	0.978157	0.946244	0.613143	0.312312
16.MLP 16-9-1	0.967541	0.972996	0.928995	0.516821	0.309092
17.MLP 16-15-1	0.951616	0.978609	0.928456	0.479881	0.310059
18.MLP 16-8-1	0.971236	0.970685	0.942215	0.768843	0.265478
19.MLP 16-12-1	0.991036	0.977535	0.95051	0.665832	0.350257
20.MLP 16-12-1	0.933082	0.971206	0.942838	0.464673	0.294569
21.MLP 16-11-1	0.982304	0.977911	0.968765	0.643132	0.283439
22.MLP 16-7-1	0.977706	0.970655	0.944776	0.820863	0.273067
23.MLP 16-13-1	0.964081	0.980422	0.933147	0.525232	0.295389
24.MLP 16-5-1	0.935865	0.97101	0.93657	0.485165	0.284996
25.MLP 16-10-1	0.979463	0.966227	0.927837	0.53677	0.291144
26.MLP 16-15-1	0.992491	0.978215	0.929241	0.701024	0.329938
27.MLP 16-16-1	0.97167	0.973181	0.93029	0.537567	0.301034
28.MLP 16-8-1	0.989789	0.97807	0.94961	0.611038	0.308157
29.MLP 16-5-1	0.975472	0.966901	0.92851	0.673996	0.280458
30.MLP 16-7-1	0.973679	0.974127	0.936141	0.56749	0.283136
31.MLP 16-15-1	0.990142	0.980269	0.941522	0.551832	0.312326
32.MLP 16-11-1	0.982408	0.983191	0.956699	0.56826	0.286974
33.MLP 16-14-1	0.965259	0.974866	0.932579	0.59086	0.301883
34.MLP 16-10-1	0.980304	0.965582	0.928087	0.586127	0.283505
35.MLP 16-12-1	0.984255	0.969379	0.931727	0.632524	0.277828
36.MLP 16-5-1	0.926846	0.966018	0.945076	0.488386	0.324376
37.MLP 16-11-1	0.981729	0.968823	0.949474	0.711404	0.305227
38.MLP 16-11-1	0.961601	0.975737	0.93005	0.513094	0.293585
39.MLP 16-12-1	0.975986	0.966235	0.933857	0.609717	0.271856
40.MLP 16-10-1	0.989589	0.979294	0.93318	0.621105	0.310594
41.MLP 16-12-1	0.970059	0.979377	0.930015	0.656492	0.281219
42.MLP 16-14-1	0.981858	0.970786	0.944182	0.654531	0.289888
43.MLP 16-6-1	0.935133	0.970041	0.935559	0.471855	0.277418
44.MLP 16-8-1	0.95209	0.973456	0.931625	0.466665	0.296155
45.MLP 16-13-1	0.973142	0.97637	0.93145	0.58472	0.28208
46.MLP 16-9-1	0.954187	0.967087	0.932243	0.488532	0.300548
47.MLP 16-16-1	0.991708	0.973608	0.931823	0.597413	0.297848
48.MLP 16-12-1	0.990214	0.979031	0.938167	0.61643	0.322164
49.MLP 16-9-1	0.930076	0.968845	0.945212	0.492075	0.297625
50.MLP 16-7-1	0.956825	0.975646	0.929703	0.492651	0.2956

## Sheet: Summary of active ANNs
Index	Net. name	Training perf.	Test perf.	Validation perf.	Training error	Test error	Validation error	Training algorithm	Error function	Hidden activation	Output activation
1	MLP 16-6-1	0.930132	0.966678	0.946481	0.0291737	0.0201387	0.0166922	BFGS 15	SOS	Logistic	Logistic
2	MLP 16-16-1	0.990679	0.972178	0.947846	0.00402015	0.0180297	0.0399116	BFGS 55	SOS	Exponential	Logistic
3	MLP 16-6-1	0.983483	0.975396	0.928302	0.00708858	0.0146436	0.0479875	BFGS 53	SOS	Tanh	Identity
4	MLP 16-5-1	0.935474	0.971356	0.939719	0.0270791	0.0177962	0.0261682	BFGS 10	SOS	Logistic	Identity
5	MLP 16-8-1	0.976817	0.969812	0.929203	0.00991833	0.0182822	0.0403714	BFGS 55	SOS	Logistic	Logistic
6	MLP 16-13-1	0.988282	0.973854	0.946283	0.0051212	0.0164413	0.0326574	BFGS 55	SOS	Tanh	Logistic
7	MLP 16-11-1	0.972764	0.959316	0.933567	0.0117086	0.0284541	0.0298836	BFGS 30	SOS	Tanh	Exponential
8	MLP 16-10-1	0.95386	0.978145	0.927489	0.0196066	0.0133909	0.0355514	BFGS 27	SOS	Logistic	Exponential
9	MLP 16-5-1	0.947642	0.971948	0.93325	0.0226716	0.0177777	0.0252476	BFGS 20	SOS	Tanh	Exponential
10	MLP 16-14-1	0.973953	0.97245	0.931759	0.0111207	0.0185649	0.0322773	BFGS 27	SOS	Exponential	Logistic
11	MLP 16-15-1	0.949754	0.970582	0.939482	0.0212038	0.0180927	0.0331318	BFGS 17	SOS	Logistic	Logistic
12	MLP 16-11-1	0.979015	0.968327	0.935029	0.0090468	0.0233353	0.0364653	BFGS 42	SOS	Tanh	Exponential
13	MLP 16-15-1	0.991636	0.980241	0.943652	0.00361072	0.0127775	0.0455898	BFGS 64	SOS	Exponential	Tanh
14	MLP 16-6-1	0.942272	0.965231	0.930215	0.0243394	0.0223231	0.0242549	BFGS 18	SOS	Tanh	Exponential
15	MLP 16-15-1	0.990709	0.978157	0.946244	0.00400553	0.0178548	0.0347196	BFGS 62	SOS	Exponential	Logistic
16	MLP 16-9-1	0.967541	0.972996	0.928995	0.0138336	0.0174773	0.0302039	BFGS 20	SOS	Exponential	Logistic
17	MLP 16-15-1	0.951616	0.978609	0.928456	0.0204584	0.0134454	0.0369544	BFGS 23	SOS	Logistic	Exponential
18	MLP 16-8-1	0.971236	0.970685	0.942215	0.0123071	0.0179444	0.0304271	BFGS 37	SOS	Tanh	Identity
19	MLP 16-12-1	0.991036	0.977535	0.95051	0.00386246	0.0141866	0.0405771	BFGS 70	SOS	Exponential	Identity
20	MLP 16-12-1	0.933082	0.971206	0.942838	0.0281082	0.0174357	0.0236397	BFGS 10	SOS	Logistic	Logistic
21	MLP 16-11-1	0.982304	0.977911	0.968765	0.00759095	0.0147742	0.0212451	BFGS 46	SOS	Exponential	Identity
22	MLP 16-7-1	0.977706	0.970655	0.944776	0.00957254	0.0188316	0.028197	BFGS 48	SOS	Exponential	Identity
23	MLP 16-13-1	0.964081	0.980422	0.933147	0.0154217	0.0121414	0.0271881	BFGS 24	SOS	Exponential	Exponential
24	MLP 16-5-1	0.935865	0.97101	0.93657	0.0271469	0.0178521	0.0263523	BFGS 8	SOS	Identity	Logistic
25	MLP 16-10-1	0.979463	0.966227	0.927837	0.00882004	0.0233721	0.0417536	BFGS 39	SOS	Tanh	Exponential
26	MLP 16-15-1	0.992491	0.978215	0.929241	0.00323744	0.0152598	0.0595984	BFGS 73	SOS	Tanh	Identity
27	MLP 16-16-1	0.97167	0.973181	0.93029	0.0121238	0.0172186	0.0323406	BFGS 24	SOS	Exponential	Logistic
28	MLP 16-8-1	0.989789	0.97807	0.94961	0.00440386	0.0172234	0.0370808	BFGS 51	SOS	Exponential	Logistic
29	MLP 16-5-1	0.975472	0.966901	0.92851	0.0104834	0.0198148	0.0343689	BFGS 43	SOS	Exponential	Identity
30	MLP 16-7-1	0.973679	0.974127	0.936141	0.0112679	0.0174212	0.0371888	BFGS 39	SOS	Tanh	Tanh
31	MLP 16-15-1	0.990142	0.980269	0.941522	0.00424734	0.0178004	0.0330741	BFGS 63	SOS	Exponential	Logistic
32	MLP 16-11-1	0.982408	0.983191	0.956699	0.00758676	0.010434	0.0273621	BFGS 52	SOS	Exponential	Tanh
33	MLP 16-14-1	0.965259	0.974866	0.932579	0.0147694	0.0152162	0.0283542	BFGS 23	SOS	Exponential	Exponential
34	MLP 16-10-1	0.980304	0.965582	0.928087	0.00847036	0.0221212	0.0467076	BFGS 56	SOS	Logistic	Logistic
35	MLP 16-12-1	0.984255	0.969379	0.931727	0.00678002	0.0195354	0.048922	BFGS 40	SOS	Tanh	Logistic
36	MLP 16-5-1	0.926846	0.966018	0.945076	0.0310197	0.022212	0.0215115	BFGS 11	SOS	Tanh	Logistic
37	MLP 16-11-1	0.981729	0.968823	0.949474	0.00785802	0.019187	0.0407956	BFGS 50	SOS	Tanh	Tanh
38	MLP 16-11-1	0.961601	0.975737	0.93005	0.0163471	0.0164672	0.0423714	BFGS 22	SOS	Tanh	Exponential
39	MLP 16-12-1	0.975986	0.966235	0.933857	0.0103888	0.0208002	0.0370144	BFGS 33	SOS	Tanh	Logistic
40	MLP 16-10-1	0.989589	0.979294	0.93318	0.00448204	0.0166421	0.0501326	BFGS 63	SOS	Exponential	Logistic
41	MLP 16-12-1	0.970059	0.979377	0.930015	0.0127908	0.0127361	0.0307149	BFGS 32	SOS	Exponential	Identity
42	MLP 16-14-1	0.981858	0.970786	0.944182	0.00778008	0.0177704	0.0486439	BFGS 58	SOS	Tanh	Tanh
43	MLP 16-6-1	0.935133	0.970041	0.935559	0.01	0.0181191	0.0236715	BFGS 11	SOS	Identity	Logistic
44	MLP 16-8-1	0.95209	0.973456	0.931625	0.0205555	0.0173394	0.0290977	BFGS 16	SOS	Tanh	Exponential
45	MLP 16-13-1	0.973142	0.97637	0.93145	0.0114766	0.0165392	0.0416587	BFGS 46	SOS	Logistic	Tanh
46	MLP 16-9-1	0.954187	0.967087	0.932243	0.0193824	0.0226748	0.0305481	BFGS 26	SOS	Logistic	Exponential
47	MLP 16-16-1	0.991708	0.973608	0.931823	0.00357804	0.0178242	0.0419419	BFGS 65	SOS	Exponential	Logistic
48	MLP 16-12-1	0.990214	0.979031	0.938167	0.00421933	0.0164183	0.0445776	BFGS 63	SOS	Exponential	Logistic
49	MLP 16-9-1	0.930076	0.968845	0.945212	0.029269	0.0195633	0.0187192	BFGS 17	SOS	Logistic	Logistic
50	MLP 16-7-1	0.956825	0.975646	0.929703	0.0182777	0.0147833	0.0397259	BFGS 21	SOS	Tanh	Exponential

## Sheet: PLS1
	Predictor weights Responses: log BCF regr Options: NO-INTERCEPT AUTOSCALE
	log kwIAM	Mw	#HvAt	#ArHvAt	FCsp3	HRB	HA	HD	MR	TPSA	Et	EHOMO	ELUMO	DipPCh	DipH	DipS
Comp. 1	0.743409	0.252805	0.244049	0.177373	0.0427964	0.181645	0.00439389	-0.19815	0.292547	-0.123973	-0.185893	0.132639	0.0918355	-0.175926	-0.071535	-0.143872
Comp. 2	0.6146	-0.0474086	-0.0699637	0.0500073	0.0367257	-0.0808819	-0.264218	-0.374503	-0.0185577	-0.348534	0.121763	-0.0516533	0.183069	-0.299069	-0.226654	-0.284652
Comp. 3	0.599163	-0.00484483	-0.0860171	-0.29047	0.108041	-0.311763	-0.0569285	-0.257884	-0.055623	0.0677383	0.114073	-0.226413	0.0284839	0.367889	0.0728122	0.396461
Comp. 4	0.56509	-0.0921631	-0.166127	-0.0510589	-0.0857618	-0.403973	-0.102962	0.04828	-0.123643	0.0443829	0.203493	0.19239	0.0544695	0.150273	0.528128	0.241544
Comp. 5	0.388339	-0.043245	-0.12633	-0.343455	0.418966	-0.143935	0.118584	0.223969	-0.088447	0.0836694	0.20087	-0.00530136	0.307883	-0.111425	0.53898	-0.00468096
Comp. 6	0.321655	-0.104364	-0.184117	0.0758108	0.219785	-0.0572361	0.53172	-0.0111132	-0.217944	0.151444	0.206192	-0.259943	-0.395949	-0.237284	0.318439	-0.128705
	Scores for predictors and responses Responses: log BCF regr Options: NO-INTERCEPT AUTOSCALE
	X comp. 1	X comp. 2	X comp. 3	X comp. 4	X comp. 5	X comp. 6	Y comp. 1	Y comp. 2	Y comp. 3	Y comp. 4	Y comp. 5	Y comp. 6
Acetanilide	-1.41516	-1.04228	-0.737301	0.0267689	-0.550853	-0.792394	-1.27776	-0.55817	-0.316423	-0.108957	-0.115399	-0.0675116
Acetophenone	-1.21784	0.174241	0.073905	-0.668516	-1.49522	-0.321225	-1.75336	-1.1341	-1.17452	-1.19531	-1.03443	-0.904444
anisole	-0.543627	1.00434	-0.629043	-0.171834	-0.672053	-0.290999	-0.320469	-0.0440417	-0.27699	-0.0999861	-0.0586329	-0.000208795
benzaldehyde	-1.53076	0.0609084	-0.0158442	-0.571416	-1.56087	-0.181176	-0.960697	-0.182325	-0.196452	-0.191994	-0.0544782	0.0812138
benzene	-0.827193	1.96123	-0.925429	-0.72887	-1.1096	-0.272485	-0.305226	0.115392	-0.339499	-0.079096	0.0963119	0.192773
benzonitrile	-1.75095	-0.249502	0.658972	0.0217554	-1.31508	-0.0108744	-0.869236	0.0210999	0.0789698	-0.106456	-0.111691	0.00263381
benzyl alcohol	-1.73227	-0.391348	-1.01782	-0.331956	-0.392713	-0.171102	-1.72287	-0.842034	-0.751264	-0.464863	-0.384975	-0.350835
biphenyl	2.19764	3.05062	-0.674522	1.0853e-05	-1.51007	-0.0148671	1.58497	0.467495	-0.240069	-0.0502683	-0.0502709	0.081005
1-bromonaphtalene	1.78708	2.40432	0.391405	0.572628	-1.39118	-0.19581	1.64594	0.737234	0.179572	0.0694358	-0.0683713	0.0525696
3-bromophenol	-0.242395	0.678374	-0.481038	0.725141	0.224681	0.670498	0.19781	0.321065	0.163722	0.299079	0.124569	0.105037
cinnamyl alcohol	-0.700303	-0.0427413	-0.890482	-0.135631	-0.424432	-0.270634	-0.869236	-0.51314	-0.503227	-0.252658	-0.220017	-0.18312
coumarin	-0.975846	-0.887099	0.430438	0.433368	-1.59019	0.120694	-1.05216	-0.555952	-0.350197	-0.471316	-0.575609	-0.437367
diethyl phthalate	0.821328	-0.331912	-0.262894	-1.78832	-1.27008	0.703262	-0.0155992	-0.433235	-0.356251	-0.282276	0.148095	0.258508
2,6-dimethylphenol	-0.591398	0.315729	-0.740128	0.705185	0.583288	0.195443	-0.0765732	0.224146	0.150915	0.359177	0.189469	0.138761
2-methylphenol	-1.09455	0.00710323	-0.649524	0.70217	0.316299	0.131956	-0.488148	0.0684187	0.0667711	0.249538	0.0805557	0.0530587
4-methylphenol	-1.03989	0.110424	-0.763537	0.481024	0.0783043	0.000296084	-0.492721	0.0360517	0.0104397	0.225288	0.109526	0.102719
naphthalene	1.3778	2.80074	-0.61644	0.0626489	-1.33215	0.0195205	0.868525	0.16793	-0.481677	-0.308219	-0.323296	-0.207488
1-naphthol	0.628567	0.901749	-0.892897	0.937356	-0.209309	0.474885	0.426463	0.106844	-0.102309	0.148939	-0.0766421	-0.0584461
2-naphthol	0.439507	0.754176	-0.920107	0.780077	-0.361756	0.499886	0.274028	0.0505433	-0.124381	0.134524	-0.0532073	-0.0217585
2-nitroaniline	-1.66579	-2.33469	0.766621	1.5079	0.0105911	0.465237	-0.579609	0.267428	0.80894	0.593223	0.230337	0.229416
4-nitroaniline	-2.01281	-2.66447	1.50094	0.922138	-1.1251	-0.61969	-1.04606	-0.022569	0.595432	0.173088	-0.048831	0.0489786
nitrobenzene	-1.67476	-1.11293	1.28958	0.257934	-1.18841	0.575065	-0.579609	0.271987	0.530122	0.167253	0.105179	0.208492
4-nitrobenzyl alcohol	-2.09348	-2.6532	1.03055	-0.198703	-1.20705	0.336463	-1.57044	-0.505927	0.10946	-0.180522	-0.132702	-0.0277686
1-nitrobutane	-2.33968	-1.0774	1.40217	-0.640321	0.790141	0.630146	-0.960697	0.229004	0.478896	0.0843454	0.238443	0.169753
4-nitrotoluene	-1.27078	-1.09362	1.73292	0.448729	-1.11685	0.244984	-0.0598054	0.586374	0.840028	0.352408	0.244418	0.34151
phenol	-1.52781	-0.061351	-1.02456	0.374623	-0.0431019	0.156228	-0.975941	-0.199066	-0.184836	0.10346	0.0133041	0.0170511
2-phenylethanol	-1.26165	-0.179152	-1.13868	-0.620734	-0.39473	-0.229008	-1.46526	-0.823725	-0.782172	-0.461763	-0.312379	-0.278063
4-phenylphenol	1.42608	1.15414	-0.661365	0.939355	-0.309641	0.373811	0.774015	0.0488701	-0.218822	-0.0327235	-0.258786	-0.231868
toluene	-0.303135	2.01162	-0.456849	-0.179087	-0.65066	-0.29648	0.301466	0.455606	-0.0109725	0.117578	0.160677	0.217241
4-chlorophenol	-0.759257	0.173381	-0.211116	0.918348	0.101994	0.418087	-0.0399888	0.346085	0.30587	0.365275	0.144268	0.135402
2,3-benzofuran	0.0247999	1.32627	-0.765496	0.225406	-0.794439	0.396971	0.242016	0.229406	-0.0782102	0.137189	0.0829439	0.152008
2,3-dimethylphenol	-0.635481	0.0938423	-0.125811	1.07833	0.633529	0.103659	0.0499479	0.373083	0.351317	0.386718	0.127211	0.0721363
2,4-dimethylphenol	-0.49491	0.298286	-0.3681	0.861507	0.468127	0.0388575	-0.129926	0.12173	0.0525455	0.156124	-0.0512041	-0.0919001
2-nitroanisole	-1.329	-1.91852	1.3855	0.578394	-0.887213	0.314144	-0.704606	-0.0288232	0.416161	0.0262998	-0.112895	-0.035766
2-chloroaniline	-0.904505	0.03016	-0.495454	1.04188	0.0540934	-0.323906	-0.532354	-0.0724238	-0.0794192	0.0599945	-0.190742	-0.195444
3-nitroaniline	-1.90411	-2.53921	0.845472	1.09056	-0.617303	0.00561801	-1.06588	-0.0976582	0.491289	0.253385	-0.00906526	0.0445992
4-chloroacetanilide	-0.79229	-1.03927	0.382177	0.680433	-0.486481	-0.719146	-0.34181	0.0610598	0.302109	0.19457	0.0308192	0.0731108
4-chloroaniline	-1.20527	-0.507633	0.0714068	1.4159	0.0269421	-0.569899	-0.603999	0.00886623	0.126607	0.106515	-0.234231	-0.236573
benzyl benzoate	2.15987	1.35249	-0.118427	-0.665268	-1.81328	0.169444	1.54839	0.450116	0.136419	0.169742	0.329844	0.487479
bromobenzene	-0.0729794	1.7685	0.270836	0.0650475	-1.10089	-0.422449	0.563654	0.600763	0.190576	0.114366	0.0987123	0.194417
butylbenzene	1.62178	2.90338	0.155599	-0.105497	-0.143394	-0.0568625	2.15203	1.32737	0.653959	0.610176	0.635564	0.64803
butyrophenone	0.00191051	0.750868	0.308428	-0.748225	-1.19865	-0.18121	-0.549122	-0.550094	-0.724251	-0.811038	-0.630973	-0.52677
chlorobenzene	-0.428152	1.64209	0.278952	-0.0230446	-1.17001	-0.383099	0.275552	0.493262	0.112394	0.0339008	0.0394467	0.14116
corticosterone	0.62142	-2.90889	1.10269	-0.339752	1.01526	-0.503775	-0.492721	-0.808706	-0.134014	-0.444295	-0.362532	-0.450792
cortisone	0.140956	-3.83392	1.19885	-0.875043	0.331383	-0.724202	-0.96527	-1.03694	-0.1477	-0.485038	-0.274452	-0.303261
estradiol	1.71347	-0.346251	0.231884	0.829425	1.17761	-0.154722	1.58954	0.718265	0.798575	0.733327	0.533719	0.431345
estriol	0.935494	-1.3729	-1.52113	-0.635395	0.750308	-0.163735	0.0209852	-0.454702	-0.13627	0.291754	0.444667	0.37944
ethylbenzene	0.300417	2.30432	-0.299397	-0.262658	-0.529115	-0.247847	0.723711	0.570953	0.0364868	0.120733	0.183943	0.229941
furan	-1.71406	0.875234	-1.13628	-0.436383	-0.550406	0.04079	-1.09636	-0.224786	-0.427788	-0.108055	-0.00303616	0.0448127
geraniol	0.104269	0.505768	0.24774	-0.025921	1.19241	-0.495183	1.04687	0.993854	0.876546	0.806835	0.813073	0.709413
heptanophenone	1.94465	1.62304	0.905268	-0.499966	-0.656815	0.108541	0.816697	-0.172133	-0.548583	-0.803312	-0.682992	-0.625893
hydrocortisone	0.282776	-3.64896	0.0333049	-1.38917	0.683729	-0.467505	-0.82503	-0.968818	-0.122472	-0.131844	0.202469	0.14303
3-methylphenol	-1.10007	0.00467429	-0.544849	0.677906	0.248516	0.0773054	-0.472905	0.0864674	0.0853832	0.238696	0.0755531	0.0539486
methyl benzoate	-0.600016	0.361011	-0.225279	-0.882247	-1.24729	0.320007	-0.311323	-0.00622219	-0.0899555	-0.0265653	0.185754	0.294185
monuron	-0.528608	-1.35179	0.439161	0.405346	-0.645517	-1.12547	-0.492721	-0.22393	0.0896049	-0.0339688	-0.131518	-0.075401
myrcene	1.61396	2.8926	0.799807	0.17703	0.72344	-0.346317	1.91118	1.0905	0.419586	0.194532	0.151928	0.0890366
o-toluidine	-1.3005	-0.193322	-1.07686	0.82809	0.331476	-0.500521	-1.11618	-0.454894	-0.410055	-0.10704	-0.306326	-0.335143
propiophenone	-0.587306	0.486045	0.150136	-0.688027	-1.27747	-0.203311	-1.13295	-0.83431	-0.947044	-0.989291	-0.823712	-0.712656
propylbenzene	0.945477	2.57112	-0.0618595	-0.135167	-0.283392	-0.124288	1.2679	0.787141	0.190792	0.208199	0.240728	0.265364
p-xylene	0.269453	2.64233	-0.400601	-0.0207204	-0.3175	-0.117672	0.723711	0.586697	-0.0261693	0.0865542	0.0915407	0.119142
thymol	0.623013	0.972466	-0.133203	0.710833	0.677664	0.159974	0.874622	0.557827	0.332272	0.369754	0.198687	0.139775
valerophenone	0.62785	1.01778	0.48302	-0.655955	-0.984054	-0.0636521	-0.171083	-0.490337	-0.726403	-0.862318	-0.704458	-0.61891
pentane	0.20235	3.68135	1.23926	-0.0872015	2.70207	-0.147469	0.966083	0.863191	0.00933258	-0.339378	-0.318392	-0.553293
dichloromethane	-2.58945	0.976657	0.731903	-0.940228	0.641884	0.428692	-1.1863	0.130402	-0.0961249	-0.302072	-0.0757995	-0.131601
chloroform	-2.08074	1.31632	0.879043	-1.09205	0.471916	0.894712	-0.462234	0.595798	0.290489	0.043139	0.305949	0.264924
carbon tetrachloride	-0.728316	2.23152	0.940089	-1.15938	0.514473	1.69027	0.402073	0.772413	0.254831	-0.00969687	0.269317	0.224592
1,2-dichloroethane	-1.96611	1.60586	-0.128349	-1.5995	0.500171	0.770278	-0.9546	0.0451424	-0.327323	-0.291207	0.0937238	0.0502421
1,1,2,2,-tetrachloroethane	-0.682006	1.97432	0.43525	-1.47064	0.374964	1.10599	-0.0399888	0.306803	-0.151123	-0.273596	0.0803242	0.0477271
1-chlorobutane	-1.33978	1.37512	1.08677	-0.713806	0.842799	-0.142947	0.211529	0.892793	0.573847	0.268046	0.439829	0.366561
diethyl ether	-2.10905	0.846989	-0.285534	-0.960685	1.41486	-0.634177	-1.17411	-0.101679	-0.298131	-0.217785	0.0134104	-0.109588
dipropyl ether	-0.781934	1.31434	-0.0739751	-1.2117	1.18442	-0.820644	-0.402784	-0.00518012	-0.31003	-0.289215	0.00238968	-0.100576
butyl acetate	-1.5332	0.506387	0.417273	-1.33208	0.74817	0.290869	-0.654302	0.125312	0.00785982	-0.109555	0.211021	0.14598
2-methyl-2-propanol	-2.2289	0.372427	0.311724	-0.208593	2.3528	-0.407312	-1.17411	-0.0407368	-0.127118	-0.214833	-0.164633	-0.369171
1-pentanol	-2.09043	0.300698	-0.00582712	-0.638172	2.16335	-0.33719	-0.925637	0.137321	0.0675763	0.069216	0.222797	0.0347286
1-hexanol	-1.27147	0.508934	0.0969199	-0.708809	2.1079	-0.44567	-0.402784	0.243744	0.125701	0.0984292	0.269009	0.0857617
ethyl benzoate	-0.0437488	0.563953	-0.0333333	-0.888688	-1.10831	0.312356	0.211529	0.233775	0.102971	0.112351	0.32622	0.42257
2-chloro-1-nitrobenzene	-1.12863	-1.06004	1.60852	0.496342	-1.26957	0.433603	-0.1909	0.382993	0.62886	0.176247	0.0567983	0.167167
phenylacetonitrile	-1.30525	-0.0866495	0.365992	-0.0528523	-0.905522	-0.236549	-0.875333	-0.211627	-0.19153	-0.294515	-0.281795	-0.203075
2-naphthylamine	0.260395	0.444333	-0.83261	1.22089	-0.281917	-0.148132	-0.151266	-0.283674	-0.386734	-0.152449	-0.446266	-0.421758
3-chlorophenol	-0.440249	0.650315	-0.394924	0.786662	0.237044	0.734593	0.0712888	0.29515	0.144316	0.255442	0.0661256	0.0455185
4-nitrophenol	-1.4978	-1.57445	0.794916	-0.144964	-1.1633	0.785822	-0.523208	0.238403	0.603584	0.379906	0.414793	0.515922
4-chlorobenzyl alcohol	-1.16515	-0.465682	0.0315687	0.292151	-0.394945	-0.162548	-0.861614	-0.269151	-0.16114	-0.170023	-0.240331	-0.205997
1,3-dichlorobenzene	0.55615	2.22908	0.838129	0.354928	-0.954957	0.0641159	1.10632	0.823528	0.306512	0.0706742	-0.0147417	0.0682764
1,3,5-trimethylbenzene	1.26892	3.08649	0.0993308	0.226329	-0.0416493	-0.0918113	0.99657	0.351341	-0.364545	-0.392495	-0.446963	-0.443342
heptane	1.40917	4.22813	1.60801	0.130361	2.90643	0.0135708	2.24349	1.52694	0.546265	0.0937946	0.0624222	-0.190244
hexane	0.147382	3.44942	0.841843	-0.615782	2.33045	-0.422789	1.47827	1.40332	0.60326	0.366378	0.51457	0.311975
nimodipine	3.15079	-3.72891	1.3442	-0.734076	-0.8093	-0.0699525	0.623104	-0.979035	-0.114147	-0.492388	-0.315727	-0.245371
progesterone	2.38581	0.552434	2.29616	0.0723692	0.582336	-0.618208	1.44778	0.234623	0.106491	-0.539617	-0.557034	-0.607658
p-toluidine	-0.723644	0.414415	-1.00217	0.89232	0.410381	-0.311107	-1.04606	-0.678096	-0.774216	-0.492219	-0.706963	-0.742639
2-aminobiphenyl	1.09566	0.82736	-0.988967	1.02225	-0.393245	-0.26933	0.412744	-0.144385	-0.336284	-0.0580025	-0.304014	-0.269827
N-ethylaniline	-0.624567	0.0340117	-0.821675	0.74054	0.218877	-0.954026	-0.27169	0.0458946	0.0380059	0.269214	0.0909974	0.0719696
1,2-diphenylethane	3.42395	3.73018	-0.159283	0.0494076	-0.958888	0.0335935	2.37306	0.632021	-0.233162	-0.188342	-0.200232	-0.116872
testosterone	1.06143	-0.534676	1.71049	0.103369	0.866769	-0.669715	0.895963	0.356238	0.480251	-0.0010554	-0.0259318	-0.101283
4-ethylphenol	-0.35232	0.417277	-0.498816	0.653224	0.434793	0.200488	0.150555	0.329706	0.232922	0.373282	0.216079	0.178281
4-propylphenol	0.305087	0.730906	-0.283926	0.670184	0.574994	0.267516	0.774015	0.618881	0.449354	0.529247	0.367962	0.317976
4-butylphenol	0.962145	1.01188	-0.0532989	0.810967	0.830281	0.402951	1.22675	0.737508	0.50281	0.517808	0.322643	0.250463
4-fluorophenol	-1.20336	-0.10322	-0.768408	-0.017959	-0.555784	0.300916	-0.663448	-0.051553	-0.027612	0.188607	0.192929	0.241245
4-bromophenol	-0.274712	0.442936	-0.0608566	1.04661	0.201453	0.419492	0.161226	0.300913	0.198178	0.215302	-0.036573	-0.054086
4-iodophenol	0.13318	0.220392	0.133812	2.13217	1.14163	0.780715	0.482864	0.415143	0.364025	0.326373	-0.186749	-0.285995
benzyl methyl ketone	-1.16791	-0.114128	-0.429517	-0.816262	-1.24162	-0.981565	-0.995757	-0.401887	-0.375416	-0.254556	-0.0581163	0.0498224
isradipine	2.13993	-3.78933	0.917364	0.34062	-0.285883	0.767182	1.86088	0.77275	1.65165	1.39352	1.31155	1.3364
felodipine	3.12467	-1.71066	1.66167	0.982725	0.257348	-0.255334	1.43863	-0.150228	0.246545	-0.221025	-0.457525	-0.479898
nisoldipine	3.20774	-2.78404	1.12129	-0.00678073	-0.0322114	0.367255	0.834989	-0.79611	-0.150376	-0.465891	-0.464259	-0.461459
lacidipine	5.28179	-1.64218	0.248411	-0.505715	0.28202	0.235809	2.78616	0.100429	0.481319	0.41142	0.533124	0.508607
prednisolone	0.500596	-3.57356	0.310177	-0.945782	0.765783	-0.262019	-0.814359	-1.06891	-0.240051	-0.327331	-0.0997216	-0.166294
pramocaine	2.96615	-0.211881	-0.201155	-0.503884	0.223331	-0.00626321	1.00572	-0.502538	-0.453395	-0.396792	-0.275529	-0.294944
procaine	-0.420438	-2.3863	-0.145171	0.835642	1.08984	0.520944	-0.291507	-0.077719	0.475763	0.516612	0.315509	0.220765
lidocaine	0.336781	-1.52393	-0.549081	-0.23923	0.100603	-0.841152	0.0103148	-0.160934	0.192529	0.347033	0.404605	0.395859
ropivacaine	1.06458	-1.50398	-0.0770341	0.422137	0.780327	-0.580394	0.472193	-0.0691339	0.279701	0.301377	0.199787	0.13195
timolol	0.307811	-4.2679	-1.3861	-0.246119	1.71546	1.38931	-0.992708	-1.14923	-0.159323	0.230706	0.289936	0.140805
bupivacaine	1.6642	-1.1783	-0.140447	0.276021	0.78547	-0.567594	0.9859	0.139674	0.412971	0.452491	0.386064	0.317781
prilocaine	-0.0575672	-1.82723	-1.32947	-0.550855	0.187419	-0.608466	-0.321994	-0.292722	0.131089	0.505183	0.637751	0.621458
propranolol	1.75124	-1.1212	-1.37822	0.0308911	0.246498	0.368979	0.66731	-0.223174	0.0368795	0.424692	0.417257	0.395828
pseudoefedrine	-1.38968	-1.79858	-1.35459	-0.380298	0.263547	-0.183791	-1.69696	-0.990325	-0.573159	-0.191996	-0.100475	-0.123386
acebutolol	1.26061	-3.92668	-1.6238	-1.30469	0.281998	-0.127843	-2.00488	-2.64588	-1.73512	-1.27821	-0.964225	-0.98874
alprenolol	1.19219	-1.68994	-0.653983	0.409109	1.27176	0.2811	0.284698	-0.321515	0.0704516	0.254473	0.156018	0.0454593
metoprolol	0.943332	-2.11112	-2.22284	-0.732117	1.31713	0.867983	-0.942405	-1.42208	-0.932422	-0.306948	-0.130759	-0.245262
oxprenolol	0.819193	-2.5591	-1.04122	-0.275971	0.746541	0.175287	-0.721374	-1.13792	-0.544362	-0.251378	-0.184964	-0.249863
fluoxetine	2.87515	-1.00327	0.128997	0.14949	-0.483946	0.475109	1.39747	-0.064504	0.168195	0.131897	0.0959214	0.137993
verapamil	4.95707	-1.97048	-0.859936	-1.12225	-0.684679	-0.265752	1.36851	-1.1521	-0.695063	-0.453089	-0.183012	-0.12349
Nicotine	-0.677744	-0.529629	0.686993	2.01495	1.7385	1.05466	-1.26557	-0.920942	-0.798099	-0.991409	-1.47632	-1.62746
Codeine	0.76469	-2.25023	-0.0638129	0.940561	1.1212	-0.0143915	-1.25032	-1.63916	-1.11724	-1.09928	-1.32564	-1.42311
Pindolol	-0.119822	-2.62499	-1.5818	1.02593	1.71369	0.700663	-1.0674	-1.00647	-0.39763	0.0474679	-0.199429	-0.348406
Phenobarbital	-0.580674	-2.2064	-1.13732	-0.604053	0.147838	0.562142	-0.960697	-0.665431	-0.153676	0.16635	0.31172	0.298868
Physostigmine	0.567764	-0.962704	-0.978735	0.154272	0.8157	0.0552963	-0.853992	-1.14269	-0.919403	-0.644001	-0.681128	-0.75204
Clonidine	-0.675077	-1.1749	-0.0166462	0.623049	-0.028564	-0.677019	-0.838749	-0.49548	-0.222972	-0.218288	-0.368229	-0.365746
Hexobarbital	-0.132226	-1.26916	0.167448	-0.332558	0.957413	0.467075	-0.549122	-0.481887	-0.187516	-0.234633	-0.1546	-0.237832
Methylparaben	-0.491409	-0.516597	-0.80836	-0.174353	-0.0574472	1.07199	-0.472905	-0.223029	-0.103209	0.124252	0.166212	0.171206
Hydroxyzine	3.87961	-0.623607	-0.515732	-0.934423	-1.04058	-0.462531	-0.457661	-2.4304	-2.28576	-2.14064	-1.91576	-1.8253
Bromazepam	1.05881	-1.29459	-0.81997	-0.329991	-1.4516	0.00568571	-0.381444	-0.919838	-0.619569	-0.388841	-0.309427	-0.183234
Alprazolam	1.55811	-1.69447	0.592312	1.44814	-0.918404	0.841245	-0.305226	-1.09751	-0.704491	-0.871159	-1.21966	-1.13982
Clobazam	1.87653	-0.393559	-0.0018052	-0.0811806	-1.84231	-0.668881	-0.305226	-1.25942	-1.16814	-1.16763	-1.14809	-0.987932
Ketamine	0.0666305	-1.12742	0.263275	0.180456	0.0442776	-0.472248	-0.244252	-0.278133	-0.0166363	-0.0907181	-0.134146	-0.137995
Temazepam	1.18759	-1.65553	-0.343835	0.286818	-1.00122	0.15827	-0.244252	-0.84813	-0.464144	-0.367393	-0.436418	-0.349379
Nifedipine	1.50418	-3.52867	0.55771	-0.269454	-0.435291	0.226049	-0.229008	-0.993865	-0.17542	-0.332351	-0.267505	-0.229664
Oxazepam	1.03134	-2.11573	-0.222469	1.313	0.154752	0.94014	-0.198521	-0.722948	-0.232222	-0.169622	-0.485606	-0.49906
2-phenylethyl acetate	0.112618	0.46788	-0.53432	-1.22188	-1.04131	-0.254037	-0.122304	-0.179569	-0.288089	-0.137739	0.156316	0.246841
Methohexital	-0.044934	-0.924414	0.591092	-0.201073	1.15407	0.785209	-0.0918168	-0.0689683	0.145442	-0.0208834	0.0275063	-0.0728213
Lorazepam	1.43034	-1.97134	-0.26694	1.08597	-0.0527959	0.704539	-0.0460862	-0.773397	-0.316162	-0.241049	-0.502396	-0.497806
Betaxolol	1.81013	-2.2037	-1.37851	-0.898653	0.834056	0.105779	-0.000355682	-0.920786	-0.409657	-0.0217652	0.194502	0.121994
Carbamazepine	0.917668	-0.768562	-0.517196	0.389925	-1.382	-0.795282	0.0148878	-0.451736	-0.273475	-0.127943	-0.221781	-0.101639
Phenytoin	0.2986	-1.19171	-0.410243	0.460212	-0.371274	0.354664	0.0453749	-0.10646	0.169948	0.285385	0.174632	0.206908
Ethylparaben	0.148974	-0.22708	-0.628673	-0.136707	0.154235	1.13993	0.0453749	-0.0303767	0.0222925	0.199192	0.232092	0.218684
Metoclopramide	0.863972	-3.13905	0.232698	0.514522	0.560196	-0.543235	0.19781	-0.24151	0.486565	0.421087	0.297264	0.248564
Tramadol	1.13352	-0.84625	-1.14324	-0.490394	0.470271	-0.199191	0.19781	-0.378571	-0.182291	0.139401	0.257418	0.216535
Diltiazem	4.09177	-1.18581	-0.44214	-1.09674	-1.43965	0.0267889	0.274028	-1.80659	-1.53155	-1.40714	-1.1432	-1.01805
Labetalol	0.943443	-4.73136	-1.04391	0.796895	0.936303	0.499741	0.274028	-0.205702	0.891696	1.18544	0.993658	0.912261
Tropisetron	1.7429	-1.59819	0.743729	2.04475	1.47386	0.863266	0.335002	-0.551245	-0.180558	-0.389833	-0.881915	-1.01004
Diazepam	2.03973	-0.0351838	-0.0681005	0.641929	-0.8478	0.269268	0.395976	-0.641205	-0.633045	-0.613882	-0.768367	-0.694664
Thiopental	-0.459061	-2.53373	-0.0309391	-0.182772	1.02201	0.376866	0.426463	0.65989	1.24757	1.25627	1.30026	1.21141
Nitrendipine	2.05635	-3.7841	2.52794	0.472007	-0.704184	-0.358702	0.45695	-0.588681	0.289007	-0.422321	-0.535913	-0.474695
Isopropylparaben	0.496294	-0.0730517	-0.595531	-0.184506	0.253333	1.12509	0.472193	0.219834	0.236777	0.404351	0.448754	0.426731
Granisetron	1.68559	-1.83212	0.124221	0.82651	0.46555	0.0119706	0.578898	-0.278205	0.146739	0.111784	-0.0871213	-0.127593
Flurazepam	3.83876	-0.636253	-0.915111	0.0402735	-0.17861	0.687685	0.594141	-1.35783	-1.21025	-0.952752	-0.962445	-0.946917
Propylparaben	0.841034	0.103236	-0.406471	-0.0289225	0.401867	1.2833	0.609385	0.181729	0.157784	0.272159	0.27912	0.244184
Ondansetron	1.47273	-2.04073	2.20591	2.09842	-0.832163	-1.0005	0.639872	-0.108992	0.364338	-0.256373	-0.761373	-0.68903
Piroxicam	1.07941	-3.45383	-0.834944	0.683247	0.00572829	1.05938	0.639872	0.0910029	0.892089	1.12703	0.962602	0.962104
Delorazepam	1.90316	-0.709804	-0.0613999	1.17035	-0.241023	0.48456	0.731333	-0.236402	-0.0717688	-0.0544918	-0.336146	-0.315193
Isotretinoin	2.73915	-0.277291	2.01679	1.3211	1.23234	-0.196786	0.731333	-0.661494	-0.597179	-1.16467	-1.48261	-1.58974
Phenylbutazone	2.36561	0.0876307	-2.20826	-2.08467	-2.14566	-1.00477	0.731333	-0.471551	-0.491876	0.129498	0.63119	0.81772
Diphenhydramine	2.66035	0.953887	-1.37855	-0.475349	-0.636863	0.0434991	0.838038	-0.514719	-0.735965	-0.34806	-0.233664	-0.178299
Mepyramine	1.96904	-0.189472	-0.720481	0.225987	-0.256634	0.12555	0.838038	-0.163196	-0.119249	0.083484	0.0290985	0.0514087
Isobutylparaben	1.05993	0.11309	-0.353714	-0.0858592	0.42309	1.21028	0.975229	0.436268	0.410038	0.509568	0.530231	0.49345
Haloperidol	2.83172	-0.628203	-0.231711	0.598331	0.293211	1.12864	0.990473	-0.449423	-0.303716	-0.238516	-0.382509	-0.407999
Risperidone	2.84407	-3.24313	0.306506	1.26293	0.233575	1.01128	1.06669	-0.379485	0.372731	0.286484	-0.0174495	-0.0377551
Bromperidol	3.88844	-0.799639	-0.498787	-0.0428394	-0.333267	0.460956	1.12766	-0.849561	-0.664092	-0.52374	-0.51343	-0.484458
Butylparaben	1.53798	0.413631	-0.126184	0.147277	0.655785	1.41965	1.14291	0.360863	0.264925	0.300431	0.264988	0.207978
Benzylparaben	2.03897	0.284132	-0.724925	0.0503265	-0.498163	1.11795	1.14291	0.106117	0.0402149	0.244198	0.232087	0.275394
Nebivolol	3.29787	-2.86104	-2.03487	0.43463	1.89229	2.21151	1.23437	-0.442561	0.221034	0.793617	0.68902	0.524516
Propofol	1.76022	1.53547	0.190608	0.846844	0.966322	0.294062	1.37156	0.476508	0.120368	0.066734	-0.137065	-0.221071
Domperidone	4.7415	-0.662219	-2.15719	-0.695691	-0.9266	0.209444	1.47827	-0.932734	-0.779138	-0.172135	-0.00471215	0.0758408
Methadone	3.66636	0.670974	-0.6155	-0.0837623	-0.523154	-0.318237	1.50875	-0.355548	-0.511175	-0.337982	-0.317824	-0.272344
Dextromethorphan	2.56942	0.993704	0.275167	0.909226	1.10525	0.0261389	1.55448	0.247965	0.0174839	-0.0599443	-0.278756	-0.374839
Fluphenazine	5.02291	-1.64137	0.368941	0.875729	0.194957	0.636295	1.55448	-0.999607	-0.618905	-0.722719	-0.93347	-0.950418
Mianserin	3.5147	2.30347	-0.178447	0.270832	-0.899612	-0.76279	1.81362	0.0264392	-0.507831	-0.457619	-0.522796	-0.444589
Biperiden	3.27706	0.246208	0.762074	0.869753	1.16364	-0.263537	1.82887	0.16252	0.105414	-0.109022	-0.318335	-0.419494
Midazolam	2.88261	-0.200695	-0.254555	0.691498	-1.34356	0.483143	1.90508	0.43931	0.485859	0.557487	0.391073	0.507874
Promazine	3.39207	0.533422	0.222958	2.12269	0.557673	0.0282384	2.13374	0.408909	0.285187	0.222449	-0.288391	-0.336871
Pentamethylbenzene	2.22728	3.34015	0.637408	0.843342	0.430417	-0.192304	2.14898	1.01643	0.241716	0.0623579	-0.140598	-0.178016
1,2,4,5-tetrachlorobenzene	2.18944	3.32546	0.683003	0.357589	-0.77141	0.713288	2.2252	1.11189	0.34058	0.148392	0.062336	0.129398
Imipramine	3.71511	1.71044	-0.547178	0.190996	-0.654336	-0.803697	2.37763	0.488544	0.0918233	0.245791	0.199827	0.256711
Promethazine	3.20774	0.525446	0.16161	2.0174	0.454526	-0.15581	2.39288	0.761779	0.639907	0.594432	0.10893	0.0694162
Desipramine	2.87564	0.564512	-0.819973	0.912439	0.217765	-0.413839	2.48434	1.02211	0.891174	1.1219	0.902318	0.883386
Amitriptyline	3.5396	1.66602	-0.156394	0.754702	-0.251301	-0.260656	2.49958	0.699736	0.313316	0.357324	0.175699	0.197546
Buprenorphine	4.24252	-1.9634	0.209823	-0.434544	0.531738	-0.960725	2.56055	0.403283	0.858676	0.799634	0.904211	0.857984
Loratadine	4.62627	0.884718	0.168052	0.305133	-0.28492	0.482636	2.78921	0.436805	0.231602	0.184315	0.110882	0.135651
Chlorpromazine	2.83576	0.0841312	-0.930015	0.75362	-0.333994	-0.342536	3.00262	1.56067	1.54115	1.80285	1.62148	1.65052
	PLS regression coefficients Responses: log BCF regr Options: NO-INTERCEPT AUTOSCALE
	Interc.	log kwIAM	Mw	#HvAt	#ArHvAt	FCsp3	HRB	HA	HD	MR	TPSA	Et	EHOMO	ELUMO	DipPCh	DipH	DipS
log BCFEPI	0.166859	0.707727	0.000547331	0.00045628	-0.00216509	0.212166	-0.0302205	-0.00323471	-0.19975	0.00152936	-0.00199137	1.46672e-06	-0.0016845	0.0494297	-0.0219931	0.2878	0.00344121
MW	#Heavy atoms	#Aromatic heavy atoms	Fraction Csp3	#Rotatable bonds	#H-bond acceptors	#H-bond donors	MR(Swiss)	TPSA(Swiss)	TotalEnergy	HomoEnergy	LumoEnergy	DipolPointCharge	DipolHybrid	DipolSum
0.000547331	0.00045628	-0.00216509	0.212166	-0.0302205	-0.00323471	-0.19975	0.00152936	-0.00199137	1.46672e-06	-0.0016845	0.0494297	-0.0219931	0.2878	0.00344121
3 Comp	4 Comp	5 Comp	6 Comp
0.537136	0.64313	0.669443	0.707727
0.00085576	0.000692402	0.000664713	0.000547331
0.00832308	0.00434586	0.00325331	0.00045628
0.00413113	0.00160023	-0.00454959	-0.00216509
0.117011	0.0772127	0.147446	0.212166
-0.0032185	-0.0253765	-0.0282284	-0.0302205
-0.0291184	-0.0387299	-0.0347311	-0.00323471
-0.225189	-0.215133	-0.198281	-0.19975
0.00339191	0.00260831	0.00240582	0.00152936
-0.00296835	-0.00271434	-0.00254136	-0.00199137
-7.86643e-07	3.40299e-07	7.42142e-07	1.46672e-06
-0.00661071	0.0305132	0.0301437	-0.0016845
0.0627197	0.0711805	0.0884559	0.0494297
-0.0186947	-0.00646992	-0.00974434	-0.0219931
-0.127831	0.109501	0.196996	0.2878
-0.00909842	0.0100494	0.00991534	0.00344121

## Sheet: PLS2
	Predictor weights Responses: log BCF regr Options: NO-INTERCEPT AUTOSCALE				PLS regression coefficients Responses: log BCF regr Options: NO-INTERCEPT AUTOSCALE
	log kwIAM	MR			Interc.	log kwIAM	MR
Comp. 1	0.930541	0.366187		log BCFEPI	0.313466	0.787577	-0.00551562
Comp. 2	0.614428	-0.788973
	X loadings Responses: log BCF regr Options: NO-INTERCEPT AUTOSCALE
	log kwIAM	MR
Comp. 1	0.82256	0.640585
Comp. 2	0.381776	-0.970155
	Scores for predictors and responses Responses: log BCF regr Options: NO-INTERCEPT AUTOSCALE
	X comp. 1	X comp. 2	Y comp. 1	Y comp. 2
Acetanilide	-1.34192	-0.491476	-1.27776	-0.342423
Acetophenone	-1.09278	-0.156906	-1.75336	-0.991676
anisole	-0.813432	0.181055	-0.320469	0.246506
benzaldehyde	-1.30721	-0.0994642	-0.960697	-0.0495525
benzene	-1.02713	0.308495	-0.305226	0.410701
benzonitrile	-1.16559	0.0217652	-0.869236	-0.0567984
benzyl alcohol	-1.60589	-0.3273	-1.72287	-0.603543
biphenyl	1.47505	0.908004	1.58497	0.556837
1-bromonaphtalene	1.4982	0.932809	1.64594	0.601673
3-bromophenol	-0.0527154	0.549285	0.19781	0.234554
cinnamyl alcohol	-0.716977	-0.151244	-0.869236	-0.369491
coumarin	-0.748227	-0.171051	-1.05216	-0.530632
diethyl phthalate	0.196591	-0.215037	-0.0155992	-0.152626
2,6-dimethylphenol	-0.522967	0.146509	-0.0765732	0.287943
2-methylphenol	-0.853622	0.133829	-0.488148	0.10684
4-methylphenol	-0.858044	0.130909	-0.492721	0.10535
naphthalene	0.905196	0.859864	0.868525	0.237588
1-naphthol	0.503719	0.511189	0.426463	0.075362
2-naphthol	0.341201	0.40388	0.274028	0.0362047
2-nitroaniline	-0.644705	0.0135763	-0.579609	-0.130239
4-nitroaniline	-0.769633	-0.0689131	-1.04606	-0.509613
nitrobenzene	-0.803504	0.0911994	-0.579609	-0.0195535
4-nitrobenzyl alcohol	-1.07049	-0.338737	-1.57044	-0.824287
1-nitrobutane	-1.57215	-0.175924	-0.960697	0.135117
4-nitrotoluene	-0.386615	0.160819	-0.0598054	0.209672
phenol	-1.29704	0.0466895	-0.975941	-0.071879
2-phenylethanol	-1.33286	-0.346052	-1.46526	-0.536231
4-phenylphenol	1.15428	0.612619	0.774015	-0.0305356
toluene	-0.46099	0.476664	0.301466	0.622783
4-chlorophenol	-0.339905	0.470963	-0.0399888	0.19693
2,3-benzofuran	-0.285402	0.393989	0.242016	0.440946
2,3-dimethylphenol	-0.314015	0.284478	0.0499479	0.268822
2,4-dimethylphenol	-0.293009	0.298348	-0.129926	0.0743067
2-nitroanisole	-0.654888	-0.0796276	-0.704606	-0.248138
2-chloroaniline	-0.610055	0.194105	-0.532354	-0.107136
3-nitroaniline	-0.865817	-0.132423	-1.06588	-0.462388
4-chloroacetanilide	-0.398192	-0.0756458	-0.34181	-0.064264
4-chloroaniline	-0.666439	0.156876	-0.603999	-0.13948
benzyl benzoate	1.43453	0.453816	1.54839	0.548495
bromobenzene	-0.0372281	0.643508	0.563654	0.589603
butylbenzene	1.27998	1.02954	2.15203	1.25986
butyrophenone	-0.0659529	0.123454	-0.549122	-0.503152
chlorobenzene	-0.258083	0.608986	0.275552	0.45544
corticosterone	0.817258	-1.36558	-0.492721	-1.06236
cortisone	0.37856	-1.66518	-0.96527	-1.22913
estradiol	1.65148	-0.181668	1.58954	0.438433
estriol	0.569601	-0.944022	0.0209852	-0.376036
ethylbenzene	0.0563649	0.61924	0.723711	0.684424
furan	-1.84058	0.0912315	-1.09636	0.186553
geraniol	0.258176	0.165754	1.04687	0.866921
heptanophenone	1.72034	0.706259	0.816697	-0.382412
hydrocortisone	0.402622	-1.68902	-0.82503	-1.10566
3-methylphenol	-0.819349	0.156459	-0.472905	0.0981954
methyl benzoate	-0.694375	0.0614664	-0.311323	0.172668
monuron	-0.31229	-0.354087	-0.492721	-0.27505
myrcene	1.57733	1.10464	1.91118	0.811756
o-toluidine	-1.23212	-0.214568	-1.11618	-0.257375
propiophenone	-0.576674	-0.014743	-1.13295	-0.730997
propylbenzene	0.659807	0.819073	1.2679	0.808008
p-xylene	0.0906313	0.63566	0.723711	0.66054
thymol	0.659741	0.529798	0.874622	0.414771
valerophenone	0.501152	0.29888	-0.171083	-0.520394
pentane	0.43348	1.28492	0.966083	0.66394
dichloromethane	-1.98569	0.08645	-1.1863	0.197758
chloroform	-1.4729	0.226423	-0.462234	0.564405
carbon tetrachloride	-0.307395	0.796143	0.402073	0.616333
1,2-dichloroethane	-1.78232	0.021708	-0.9546	0.287704
1,1,2,2,-tetrachloroethane	-0.602113	0.40417	-0.0399888	0.379694
1-chlorobutane	-0.926511	0.387346	0.211529	0.857323
diethyl ether	-2.20822	-0.305446	-1.17411	0.365063
dipropyl ether	-1.13828	0.00338394	-0.402784	0.390619
butyl acetate	-1.31223	-0.11975	-0.654302	0.260347
2-methyl-2-propanol	-1.73122	0.00496823	-1.17411	0.0325795
1-pentanol	-1.70532	-0.175306	-0.925637	0.262999
1-hexanol	-1.08183	0.0373499	-0.402784	0.351269
ethyl benzoate	-0.210187	0.182143	0.211529	0.358033
2-chloro-1-nitrobenzene	-0.287632	0.224522	-0.1909	0.00958445
phenylacetonitrile	-1.03644	-0.0915697	-0.875333	-0.152919
2-naphthylamine	0.19598	0.209512	-0.151266	-0.287868
3-chlorophenol	-0.0999971	0.629372	0.0712888	0.140988
4-nitrophenol	-0.508328	0.202104	-0.523208	-0.168895
4-chlorobenzyl alcohol	-0.747289	0.0323207	-0.861614	-0.340741
1,3-dichlorobenzene	0.806149	1.10439	1.10632	0.544424
1,3,5-trimethylbenzene	1.02161	1.04473	0.99657	0.284492
heptane	1.59187	1.65215	2.24349	1.13393
hexane	0.161462	0.906283	1.47827	1.36572
nimodipine	2.59955	-0.954653	0.623104	-1.18883
progesterone	2.20491	-0.353329	1.44778	-0.0890812
p-toluidine	-0.673807	0.154079	-1.04606	-0.576406
2-aminobiphenyl	0.710553	0.221152	0.412744	-0.082524
N-ethylaniline	-0.70363	-0.0617446	-0.27169	0.218752
1,2-diphenylethane	2.58865	1.27835	2.37306	0.568725
testosterone	1.24858	-0.626864	0.895963	0.02568
4-ethylphenol	-0.208022	0.361085	0.150555	0.29555
4-propylphenol	0.391145	0.557681	0.774015	0.50138
4-butylphenol	1.00675	0.765544	1.22675	0.525027
4-fluorophenol	-0.995813	0.247245	-0.663448	0.0306498
4-bromophenol	0.0610108	0.624791	0.161226	0.1187
4-iodophenol	0.453207	0.676037	0.482864	0.166971
benzyl methyl ketone	-1.44557	-0.579361	-0.995757	0.011826
isradipine	1.75018	-0.929578	1.86088	0.640975
felodipine	2.84248	-0.202132	1.43863	-0.542624
nisoldipine	2.73408	-0.622108	0.834989	-1.07071
lacidipine	3.87295	-0.77299	2.78616	0.0866448
prednisolone	0.777133	-1.42228	-0.814359	-1.35603
pramocaine	1.65914	-0.484465	1.00572	-0.150729
procaine	-0.328759	-0.993908	-0.291507	-0.0623564
lidocaine	-0.196245	-1.06158	0.0103148	0.147101
ropivacaine	0.539692	-1.2468	0.472193	0.0960192
timolol	-0.227551	-1.58541	-0.992708	-0.834101
bupivacaine	0.98629	-1.15094	0.9859	0.298439
prilocaine	-0.381183	-0.974317	-0.321994	-0.0563031
propranolol	1.11369	-0.429595	0.66731	-0.108952
pseudoefedrine	-1.3417	-0.865388	-1.69696	-0.761772
acebutolol	0.661352	-1.41556	-2.00488	-2.46585
alprenolol	0.931045	-0.40951	0.284698	-0.364256
metoprolol	-0.0078644	-1.09401	-0.942405	-0.936923
oxprenolol	0.36744	-0.844549	-0.721374	-0.977485
fluoxetine	1.99382	0.101478	1.39747	0.00774882
verapamil	2.5269	-1.73171	1.36851	-0.392777
Nicotine	-0.381616	-0.369657	-1.26557	-0.999575
Codeine	0.229638	-1.35677	-1.25032	-1.41039
Pindolol	0.037841	-0.906185	-1.0674	-1.09378
Phenobarbital	-0.534409	-1.07053	-0.960697	-0.588205
Physostigmine	0.0493574	-1.40091	-0.853992	-0.888395
Clonidine	-0.0376735	-0.699916	-0.838749	-0.81249
Hexobarbital	-0.0259935	-0.805994	-0.549122	-0.531004
Methylparaben	-0.443568	0.143488	-0.472905	-0.16373
Hydroxyzine	2.46924	-0.969527	-0.457661	-2.17876
Bromazepam	0.417936	-1.09961	-0.381444	-0.672752
Alprazolam	1.0002	-1.00976	-0.305226	-1.00238
Clobazam	0.989139	-0.951685	-0.305226	-0.994672
Ketamine	-0.0206244	-0.665074	-0.244252	-0.229876
Temazepam	0.714441	-1.13472	-0.244252	-0.742229
Nifedipine	1.16212	-1.06298	-0.229008	-1.03903
Oxazepam	1.15761	-0.639351	-0.198521	-1.00539
2-phenylethyl acetate	-0.444681	-0.162202	-0.122304	0.187646
Methohexital	0.427841	-0.915559	-0.0918168	-0.390029
Lorazepam	1.37497	-0.703128	-0.0460862	-1.00447
Betaxolol	0.867239	-1.02514	-0.000355682	-0.604836
Carbamazepine	0.544572	-0.706487	0.0148878	-0.364688
Phenytoin	0.645488	-0.699852	0.0453749	-0.404541
Ethylparaben	0.119115	0.315995	0.0453749	-0.03765
Metoclopramide	0.840682	-0.768753	0.19781	-0.388159
Tramadol	0.166824	-1.04405	0.19781	0.081531
Diltiazem	2.32748	-1.23982	0.274028	-1.34827
Labetalol	1.14025	-1.05631	0.274028	-0.520747
Tropisetron	1.58797	-0.421388	0.335002	-0.771842
Diazepam	1.25128	-0.732254	0.395976	-0.476185
Thiopental	0.0879005	-0.933129	0.426463	0.365195
Nitrendipine	2.34945	-0.478024	0.45695	-1.18065
Isopropylparaben	0.370028	0.282642	0.472193	0.214277
Granisetron	1.11323	-1.11636	0.578898	-0.197045
Flurazepam	2.01582	-1.34009	0.594141	-0.810916
Propylparaben	0.760292	0.540331	0.609385	0.0794484
Ondansetron	1.36466	-0.634218	0.639872	-0.311317
Piroxicam	0.760079	-1.01521	0.639872	0.110084
Delorazepam	1.52155	-0.558349	0.731333	-0.32921
Isotretinoin	3.02401	0.134964	0.731333	-1.37645
Phenylbutazone	0.327508	-1.74813	0.731333	0.503055
Diphenhydramine	1.09023	-0.472398	0.838038	0.0781308
Mepyramine	0.896293	-0.91658	0.838038	0.213306
Isobutylparaben	0.909494	0.439819	0.975229	0.341297
Haloperidol	2.15241	-0.862604	0.990473	-0.50979
Risperidone	1.5008	-1.79891	1.06669	0.0206075
Bromperidol	2.49377	-0.748512	1.12766	-0.610533
Butylparaben	1.43353	0.785836	1.14291	0.143712
Benzylparaben	1.49628	0.411008	1.14291	0.0999728
Nebivolol	2.08336	-0.819646	1.23437	-0.217766
Propofol	1.68214	0.807238	1.37156	0.199079
Domperidone	2.90453	-1.13561	1.47827	-0.546243
Methadone	2.08567	-0.569439	1.50875	0.0550067
Dextromethorphan	1.65089	-0.407569	1.55448	0.403786
Fluphenazine	3.72693	-0.592179	1.55448	-1.04325
Mianserin	2.31584	-0.122431	1.81362	0.199441
Biperiden	2.70277	-0.262107	1.82887	-0.0550091
Midazolam	1.66213	-0.662071	1.90508	0.746553
Promazine	2.45655	-0.0241438	2.13374	0.421479
Pentamethylbenzene	1.95585	1.25071	2.14898	0.785723
1,2,4,5-tetrachlorobenzene	2.08112	1.53163	2.2252	0.774623
Imipramine	2.23219	-0.324972	2.37763	0.821758
Promethazine	2.25202	-0.159193	2.39288	0.823179
Desipramine	1.86498	-0.364688	2.48434	1.18442
Amitriptyline	2.31707	-0.153071	2.49958	0.884547
Buprenorphine	3.06668	-1.55653	2.56055	0.423031
Loratadine	3.17524	-0.44295	2.78921	0.576011
Chlorpromazine	1.38594	-0.938364	3.00262	2.03659

## Sheet: PLS1 cps 4 to 12
		PLS1
	log BCFEPI	4 comp.	5 comp.	6 comp.	7 comp.	8 comp.	9 comp.	10 comp.	11 comp.	12 comp.
Acetanilide	0.432	0.507704	0.476289	0.396907	0.392856	0.386779	0.391686	0.392479	0.395289	0.403785
Acetophenone	0.12	0.798602	0.71333	0.68115	0.672719	0.668001	0.671325	0.676471	0.686552	0.692348
anisole	1.06	1.09846	1.06014	1.03098	1.06822	1.07706	1.08994	1.07945	1.09715	1.07709
benzaldehyde	0.64	0.675739	0.586722	0.568572	0.551853	0.537861	0.53671	0.547305	0.562554	0.562531
benzene	1.07	1.00682	0.943537	0.91624	0.905743	0.896638	0.87514	0.878889	0.903392	0.904662
benzonitrile	0.7	0.773271	0.698272	0.697183	0.682994	0.669563	0.669996	0.684562	0.705557	0.729903
benzyl alcohol	0.14	0.39255	0.370154	0.353013	0.332979	0.319342	0.305903	0.315065	0.317937	0.307706
biphenyl	2.31	2.34298	2.25686	2.25537	2.26966	2.28301	2.27405	2.26449	2.24988	2.26922
1-bromonaphtalene	2.35	2.39485	2.31551	2.2959	2.29097	2.31439	2.3215	2.31352	2.28995	2.26158
3-bromophenol	1.4	1.31828	1.33109	1.39826	1.35888	1.35297	1.32881	1.33356	1.33864	1.2912
cinnamyl alcohol	0.7	0.844335	0.82013	0.793018	0.778018	0.775618	0.772532	0.784635	0.791475	0.794133
coumarin	0.58	0.957609	0.86692	0.879011	0.905352	0.905027	0.920634	0.907477	0.897501	0.872109
diethyl phthalate	1.26	1.16285	1.09041	1.16087	1.18819	1.17112	1.15325	1.14929	1.1617	1.15287
2,6-dimethylphenol	1.22	1.09571	1.12897	1.14855	1.16012	1.17259	1.17454	1.17053	1.18519	1.19173
2-methylphenol	0.95	0.897154	0.915193	0.928412	0.936015	0.941199	0.941785	0.946882	0.960843	0.960307
4-methylphenol	0.947	0.875149	0.879615	0.879644	0.897563	0.91052	0.910128	0.909041	0.913071	0.896989
naphthalene	1.84	2.05209	1.97612	1.97807	1.99999	2.02431	2.02199	2.01302	2.01249	2.02912
1-naphthol	1.55	1.60028	1.58834	1.63592	1.65129	1.66764	1.66132	1.66058	1.66163	1.67374
2-naphthol	1.45	1.4849	1.46427	1.51435	1.51851	1.53151	1.52279	1.51988	1.5151	1.51684
2-nitroaniline	0.89	0.738895	0.739499	0.786106	0.779703	0.751393	0.725524	0.693538	0.67346	0.655809
4-nitroaniline	0.584	0.616034	0.551869	0.489789	0.540478	0.545016	0.540608	0.542023	0.519376	0.554362
nitrobenzene	0.89	0.821001	0.753225	0.810835	0.791328	0.758377	0.743028	0.746192	0.749222	0.746884
4-nitrobenzyl alcohol	0.24	0.327055	0.258217	0.291923	0.306177	0.297646	0.284875	0.306907	0.292239	0.316388
1-nitrobutane	0.64	0.483577	0.528639	0.591766	0.605857	0.593149	0.610337	0.577863	0.558362	0.564924
4-nitrotoluene	1.231	1.07066	1.00696	1.03151	1.04373	1.03276	1.03642	1.03648	1.02844	1.03428
phenol	0.63	0.621272	0.618814	0.634465	0.629682	0.624197	0.611643	0.619723	0.637287	0.624329
2-phenylethanol	0.309	0.513926	0.491414	0.468472	0.451546	0.441986	0.432441	0.437273	0.433282	0.431065
4-phenylphenol	1.778	1.94777	1.93011	1.96756	1.97063	1.96652	1.94667	1.95202	1.93525	1.94552
toluene	1.468	1.36259	1.32549	1.29578	1.30451	1.30968	1.30659	1.30353	1.31977	1.32365
4-chlorophenol	1.244	1.14936	1.15517	1.19706	1.18402	1.18803	1.18578	1.20888	1.22982	1.23744
2,3-benzofuran	1.429	1.37459	1.32928	1.36905	1.38218	1.37699	1.36642	1.34339	1.34946	1.31847
2,3-dimethylphenol	1.303	1.21955	1.25568	1.26606	1.28253	1.29502	1.30518	1.30954	1.31529	1.31711
2,4-dimethylphenol	1.185	1.21859	1.24529	1.24918	1.27718	1.29872	1.30792	1.30587	1.30811	1.30357
2-nitroanisole	0.808	0.882061	0.831463	0.862934	0.905147	0.894516	0.909681	0.895481	0.890379	0.863043
2-chloroaniline	0.921	1.04613	1.04921	1.01677	0.98292	0.972322	0.955545	0.937103	0.933179	0.919291
3-nitroaniline	0.571	0.576947	0.541742	0.542305	0.560268	0.551048	0.537685	0.517007	0.499593	0.510947
4-chloroacetanilide	1.046	1.02578	0.998038	0.925995	0.915155	0.916092	0.932458	0.944968	0.933132	0.931447
4-chloroaniline	0.874	1.02766	1.0292	0.972104	0.946624	0.939519	0.941135	0.936102	0.934762	0.940116
benzyl benzoate	2.286	2.06962	1.96621	1.98318	2.00086	1.98521	1.96648	1.97007	1.9504	1.95914
bromobenzene	1.64	1.57524	1.51246	1.47014	1.45208	1.45599	1.4537	1.45721	1.45424	1.40941
butylbenzene	2.682	2.26506	2.25688	2.25118	2.26009	2.26651	2.27319	2.27243	2.26179	2.27803
butyrophenone	0.91	1.32393	1.25557	1.23742	1.22836	1.22502	1.23452	1.23986	1.23603	1.25601
chlorobenzene	1.451	1.42512	1.3584	1.32002	1.30806	1.31029	1.30983	1.32524	1.33297	1.32377
corticosterone	0.947	1.18483	1.24273	1.19226	1.14259	1.17179	1.15188	1.1496	1.15911	1.13724
cortisone	0.637	0.817045	0.835944	0.763394	0.752758	0.792782	0.768951	0.770071	0.786422	0.776298
estradiol	2.313	1.96287	2.03003	2.01453	2.01417	2.06887	2.067	2.06365	2.04866	2.06209
estriol	1.284	0.992291	1.03508	1.01868	1.02808	1.09692	1.05692	1.04974	1.02861	1.03494
ethylbenzene	1.745	1.62433	1.59415	1.56933	1.57978	1.58694	1.58711	1.58307	1.58818	1.59572
furan	0.551	0.552992	0.521602	0.525688	0.537856	0.518172	0.495979	0.480234	0.508888	0.461566
geraniol	1.957	1.42361	1.49161	1.44201	1.43075	1.43638	1.44757	1.45917	1.46367	1.45519
heptanophenone	1.806	2.25405	2.2166	2.22747	2.20666	2.19553	2.20935	2.22093	2.19759	2.22531
hydrocortisone	0.729	0.596177	0.63517	0.588336	0.572683	0.629658	0.583123	0.596486	0.604497	0.608527
3-methylphenol	0.96	0.910436	0.924609	0.932353	0.941763	0.94737	0.947265	0.953401	0.962645	0.956927
methyl benzoate	1.066	0.944142	0.873009	0.905067	0.915544	0.908338	0.899187	0.903265	0.921484	0.915539
monuron	0.947	1.03328	0.996464	0.883716	0.862606	0.859504	0.877769	0.880333	0.855375	0.84802
myrcene	2.524	2.42433	2.46559	2.4309	2.41446	2.41826	2.43043	2.44439	2.46874	2.46947
o-toluidine	0.538	0.738955	0.757859	0.707718	0.691497	0.683954	0.676038	0.648042	0.658469	0.677255
propiophenone	0.527	1.06737	0.994514	0.974147	0.96369	0.958434	0.963931	0.966724	0.969157	0.978902
propylbenzene	2.102	1.94408	1.92792	1.91547	1.92346	1.92921	1.93341	1.93063	1.92841	1.94064
p-xylene	1.745	1.68495	1.66684	1.65505	1.70427	1.73335	1.74402	1.73682	1.74943	1.76113
thymol	1.844	1.71366	1.75231	1.76833	1.79191	1.81595	1.82061	1.81663	1.80664	1.80663
valerophenone	1.158	1.62014	1.56402	1.55764	1.54261	1.53545	1.54613	1.55176	1.54058	1.56024
pentane	1.904	2.11287	2.26697	2.2522	2.29639	2.2597	2.22467	2.23998	2.24134	2.24844
dichloromethane	0.492	0.541726	0.578332	0.621278	0.606455	0.625537	0.660024	0.651172	0.642009	0.651831
chloroform	0.967	0.766292	0.793206	0.882837	0.838427	0.861381	0.89096	0.883669	0.871165	0.877714
carbon tetrachloride	1.534	1.35732	1.38666	1.55599	1.46006	1.48185	1.48853	1.47436	1.45899	1.45725
1,2-dichloroethane	0.644	0.582516	0.61104	0.688206	0.653718	0.670829	0.691929	0.672656	0.66956	0.682845
1,1,2,2,-tetrachloroethane	1.244	1.19131	1.21269	1.32349	1.22922	1.24453	1.25228	1.22722	1.21073	1.19517
1-chlorobutane	1.409	1.12047	1.16853	1.15421	1.14975	1.15775	1.18869	1.18703	1.17073	1.18234
diethyl ether	0.5	0.491203	0.571892	0.508361	0.587476	0.591554	0.61617	0.587188	0.589286	0.558831
dipropyl ether	1.006	1.00443	1.07198	0.989768	1.0456	1.04154	1.05715	1.03568	1.03034	1.00795
butyl acetate	0.841	0.702567	0.745235	0.774374	0.822613	0.814437	0.827593	0.835239	0.851957	0.863439
2-methyl-2-propanol	0.5	0.608002	0.742182	0.701378	0.740993	0.731264	0.711786	0.711923	0.707378	0.69759
1-pentanol	0.663	0.516842	0.640217	0.606438	0.640284	0.618637	0.613026	0.623114	0.611721	0.610934
1-hexanol	1.006	0.829526	0.949739	0.905092	0.912673	0.879764	0.862213	0.86934	0.849648	0.83832
ethyl benzoate	1.409	1.19499	1.13179	1.16308	1.17708	1.17201	1.16916	1.17446	1.18508	1.18842
2-chloro-1-nitrobenzene	1.145	1.10774	1.03534	1.07877	1.06234	1.04255	1.03648	1.03542	1.03019	1.01305
phenylacetonitrile	0.696	0.880862	0.829221	0.805523	0.795161	0.772925	0.770888	0.77268	0.788808	0.804662
2-naphthylamine	1.171	1.46376	1.44768	1.43284	1.41878	1.42123	1.41253	1.38903	1.38173	1.41802
3-chlorophenol	1.317	1.27362	1.28714	1.36073	1.33497	1.33133	1.3118	1.32747	1.34147	1.32728
4-nitrophenol	0.927	0.654889	0.588546	0.667269	0.700276	0.70447	0.673874	0.703301	0.708391	0.750769
4-chlorobenzyl alcohol	0.705	0.862661	0.840138	0.823854	0.8026	0.801128	0.804866	0.827444	0.821631	0.814609
1,3-dichlorobenzene	1.996	2.00567	1.95121	1.95763	1.92847	1.93416	1.92916	1.94858	1.95033	1.93346
1,3,5-trimethylbenzene	1.924	2.21722	2.21484	2.20564	2.23952	2.26557	2.2642	2.25427	2.25844	2.26668
heptane	2.742	2.70105	2.8668	2.86816	2.90514	2.86276	2.83117	2.85764	2.85328	2.86712
hexane	2.24	1.90243	2.03534	1.99298	2.02393	1.98212	1.94776	1.96045	1.96111	1.96813
nimodipine	1.679	1.88612	1.83997	1.83296	1.89622	1.88968	1.87572	1.86484	1.86086	1.86323
progesterone	2.22	2.58542	2.61863	2.5567	2.49772	2.52436	2.53083	2.50476	2.53622	2.52516
p-toluidine	0.584	1.04778	1.07118	1.04002	1.03918	1.04153	1.02986	1.00185	1.00838	1.02596
2-aminobiphenyl	1.541	1.74044	1.71801	1.69103	1.66664	1.64967	1.62349	1.6004	1.58125	1.61852
N-ethylaniline	1.092	1.0323	1.04479	0.949213	0.957279	0.966058	0.993164	0.980853	0.969282	0.966095
1,2-diphenylethane	2.827	2.95836	2.90367	2.90704	2.90752	2.89866	2.87664	2.87697	2.84871	2.87066
testosterone	1.858	1.87501	1.92444	1.85735	1.80862	1.85418	1.86405	1.85891	1.87964	1.88426
4-ethylphenol	1.369	1.22725	1.25204	1.27213	1.28673	1.29755	1.30104	1.29916	1.29366	1.28033
4-propylphenol	1.778	1.53661	1.5694	1.5962	1.61232	1.62464	1.63177	1.63209	1.61874	1.61239
4-butylphenol	2.075	1.86334	1.91069	1.95106	1.96298	1.97244	1.98212	1.98343	1.96256	1.95804
4-fluorophenol	0.835	0.708435	0.676739	0.706884	0.748495	0.777034	0.782046	0.814546	0.840809	0.833752
4-bromophenol	1.376	1.39999	1.41148	1.45351	1.4361	1.44149	1.43501	1.45058	1.4598	1.43445
4-iodophenol	1.587	1.70951	1.77462	1.85283	1.80732	1.79972	1.80352	1.80539	1.82096	1.77131
benzyl methyl ketone	0.617	0.655125	0.584316	0.485983	0.488438	0.474676	0.48132	0.467542	0.472557	0.459215
isradipine	2.491	1.6306	1.6143	1.69116	1.78211	1.79625	1.80924	1.80353	1.82431	1.84103
felodipine	2.214	2.51414	2.52882	2.50324	2.48215	2.47499	2.48166	2.48855	2.48842	2.46147
nisoldipine	1.818	2.12256	2.12072	2.15752	2.18816	2.17271	2.143	2.1161	2.11773	2.11349
lacidipine	3.098	2.74826	2.76435	2.78797	2.76524	2.734	2.70739	2.69904	2.72867	2.72652
prednisolone	0.736	0.801419	0.845092	0.818843	0.800964	0.858404	0.815684	0.837116	0.850148	0.855823
pramocaine	1.93	2.11075	2.12349	2.12286	2.16715	2.16873	2.22776	2.21579	2.23225	2.20996
procaine	1.079	0.872021	0.934175	0.986362	1.01098	0.988214	1.04257	1.04993	1.07059	1.12335
lidocaine	1.277	1.01157	1.01731	0.933044	0.900658	0.87985	0.906756	0.901725	0.89566	0.898983
ropivacaine	1.58	1.44894	1.49344	1.4353	1.36263	1.33789	1.36638	1.3623	1.3817	1.41915
timolol	0.619	0.428797	0.52663	0.665809	0.706926	0.70906	0.709123	0.655615	0.663289	0.68317
bupivacaine	1.917	1.66374	1.70853	1.65167	1.57414	1.54703	1.57267	1.56876	1.58478	1.62356
prilocaine	1.059	0.640625	0.651313	0.590358	0.556043	0.546487	0.548894	0.552696	0.51778	0.506686
propranolol	1.708	1.43427	1.44833	1.48529	1.49204	1.50422	1.51918	1.54244	1.52626	1.56105
pseudoefedrine	0.157	0.222913	0.237943	0.219531	0.209779	0.217845	0.227997	0.257083	0.254102	0.279814
acebutolol	-0.045	0.587548	0.60363	0.590823	0.578823	0.566856	0.550069	0.560837	0.501866	0.464894
alprenolol	1.457	1.35465	1.42718	1.45534	1.42328	1.40015	1.41832	1.45313	1.4402	1.44055
metoprolol	0.652	0.73778	0.812896	0.89985	0.862258	0.833695	0.842165	0.856415	0.872009	0.890133
oxprenolol	0.797	0.918339	0.960915	0.978475	0.969888	0.95134	0.973501	1.00314	0.986997	0.963525
fluoxetine	2.187	2.12407	2.09647	2.14407	2.20263	2.21575	2.27068	2.33572	2.32272	2.26984
verapamil	2.168	2.28806	2.24901	2.22239	2.2165	2.15578	2.17908	2.14668	2.16147	2.14227
Nicotine	0.44	1.40849	1.50764	1.61329	1.63773	1.63588	1.71266	1.71841	1.78361	1.83723
Codeine	0.45	1.31964	1.38358	1.38214	1.38184	1.40115	1.43407	1.40821	1.44281	1.38685
Pindolol	0.57	0.700829	0.79856	0.868752	0.907339	0.919538	0.952386	0.998257	0.986411	1.0558
Phenobarbital	0.64	0.435506	0.443938	0.500252	0.421743	0.385264	0.302415	0.280539	0.26953	0.247243
Physostigmine	0.71	1.15683	1.20335	1.20889	1.26668	1.30066	1.34102	1.32544	1.36723	1.39948
Clonidine	0.72	0.961564	0.959935	0.892112	0.891449	0.92749	0.943228	0.97338	0.958062	0.986211
Hexobarbital	0.91	1.01142	1.06602	1.11281	1.06132	1.06095	1.01763	0.971633	0.998208	0.962818
Methylparaben	0.96	0.850962	0.847686	0.955077	0.981495	0.982573	0.960661	0.970733	0.996074	0.998958
Hydroxyzine	0.97	2.22677	2.16743	2.12109	2.1211	2.11913	2.13649	2.15628	2.13589	2.1347
Bromazepam	1.02	1.22299	1.1402	1.14077	1.11302	1.10794	1.07107	1.03744	1.01951	0.984215
Alprazolam	1.07	1.87012	1.81774	1.90202	1.84024	1.78917	1.79714	1.77723	1.793	1.84761
Clobazam	1.07	1.82317	1.7181	1.65109	1.60943	1.59642	1.57713	1.52048	1.50771	1.48248
Ketamine	1.11	1.198	1.20053	1.15322	1.12839	1.13449	1.15177	1.15417	1.14968	1.13484
Temazepam	1.11	1.3963	1.3392	1.35505	1.30721	1.29544	1.27249	1.25031	1.24929	1.25102
Nifedipine	1.12	1.29549	1.27066	1.29331	1.33504	1.32298	1.29194	1.26088	1.27622	1.26913
Oxazepam	1.14	1.45857	1.46739	1.56157	1.48928	1.46648	1.42614	1.42723	1.40863	1.40801
2-phenylethyl acetate	1.19	1.08745	1.02807	1.00262	1.02545	1.01425	1.01072	1.00171	1.00786	0.998502
Methohexital	1.21	1.19196	1.25777	1.33643	1.30297	1.29381	1.26782	1.2642	1.30466	1.30925
Lorazepam	1.24	1.56958	1.56657	1.63715	1.55417	1.53204	1.4823	1.472	1.43977	1.40301
Betaxolol	1.27	1.1424	1.18997	1.20057	1.17078	1.14685	1.16785	1.19155	1.17361	1.17273
Carbamazepine	1.28	1.42549	1.34668	1.26701	1.22155	1.20443	1.16987	1.13436	1.10729	1.12621
Phenytoin	1.3	1.18544	1.16426	1.19979	1.18515	1.16832	1.12802	1.15092	1.11582	1.15219
Ethylparaben	1.3	1.14774	1.15654	1.27074	1.29849	1.29998	1.28159	1.28975	1.30422	1.30711
Metoclopramide	1.4	1.20499	1.23694	1.18252	1.1553	1.13717	1.15497	1.161	1.12124	1.13094
Tramadol	1.4	1.23113	1.25795	1.23799	1.24257	1.25936	1.2831	1.26562	1.28582	1.28045
Diltiazem	1.45	2.19996	2.11786	2.12054	2.12446	2.09197	2.05312	1.97787	1.9728	1.95689
Labetalol	1.45	0.798144	0.851541	0.901605	0.83457	0.792676	0.750312	0.791055	0.716007	0.758301
Tropisetron	1.49	2.06855	2.15261	2.23909	2.1984	2.181	2.21074	2.21104	2.2403	2.29118
Diazepam	1.53	2.03406	1.98571	2.01269	1.94371	1.91584	1.90462	1.86591	1.88584	1.89576
Thiopental	1.55	0.697009	0.755294	0.793048	0.710233	0.710877	0.672798	0.606516	0.569194	0.578704
Nitrendipine	1.57	1.92157	1.88141	1.84547	1.92964	1.93798	1.94114	1.94554	1.93089	1.93837
Isopropylparaben	1.58	1.28561	1.30006	1.41277	1.43888	1.44474	1.42669	1.42958	1.44167	1.44665
Granisetron	1.65	1.70715	1.7337	1.7349	1.7057	1.70828	1.73239	1.70709	1.71957	1.75764
Flurazepam	1.66	2.29138	2.28119	2.35009	2.26018	2.2101	2.21644	2.17766	2.2165	2.1935
Propylparaben	1.67	1.48689	1.50981	1.63837	1.6636	1.6635	1.64724	1.6554	1.66064	1.66405
Ondansetron	1.69	2.18947	2.14201	2.04179	2.0424	2.02272	2.07427	2.04969	2.01666	2.04141
Piroxicam	1.69	1.05852	1.05884	1.16497	1.15451	1.12778	1.05323	1.01716	1.01965	1.03843
Delorazepam	1.75	1.97052	1.95677	2.00531	1.90304	1.86619	1.83065	1.80024	1.78057	1.73869
Isotretinoin	1.75	2.72261	2.79289	2.77318	2.68143	2.68382	2.70145	2.70977	2.71568	2.66756
Phenylbutazone	1.75	1.33593	1.21356	1.1129	1.04178	0.995629	0.948473	0.868668	0.859957	0.845133
Diphenhydramine	1.82	1.97329	1.93697	1.94132	1.90506	1.86238	1.86772	1.84251	1.83963	1.81837
Mepyramine	1.82	1.80091	1.78628	1.79885	1.86675	1.85354	1.91448	1.90325	1.90829	1.91449
Isobutylparaben	1.91	1.56216	1.58629	1.70753	1.72732	1.7296	1.71432	1.71845	1.72149	1.72522
Haloperidol	1.92	2.17093	2.18765	2.30072	2.33979	2.35546	2.41053	2.44336	2.46157	2.50056
Risperidone	1.97	1.98145	1.99477	2.09608	2.07798	2.03411	2.0615	1.99032	1.99149	1.90922
Bromperidol	2.01	2.34682	2.32781	2.37399	2.32295	2.31336	2.3212	2.31697	2.3099	2.27977
Butylparaben	2.02	1.84616	1.88356	2.02578	2.04827	2.04599	2.03275	2.04446	2.04401	2.05343
Benzylparaben	2.02	1.86775	1.83934	1.95133	1.95903	1.93709	1.8996	1.91041	1.90168	1.91907
Nebivolol	2.08	1.62799	1.73591	1.95746	1.94071	1.93424	1.90706	1.93764	1.94399	1.88306
Propofol	2.17	2.25992	2.31503	2.34449	2.36578	2.39409	2.40204	2.40254	2.39178	2.41257
Domperidone	2.24	2.24309	2.19025	2.21123	2.12825	2.09009	1.99122	1.90991	1.82052	1.80073
Methadone	2.26	2.4685	2.43866	2.40678	2.3521	2.30606	2.31592	2.28065	2.26343	2.24162
Dextromethorphan	2.29	2.47287	2.5359	2.53852	2.52694	2.55186	2.5921	2.55792	2.60539	2.61015
Fluphenazine	2.29	2.90237	2.91349	2.97723	3.01107	3.03047	3.06978	3.06185	3.0485	2.97536
Mianserin	2.46	2.80296	2.75166	2.67524	2.69211	2.72541	2.73249	2.7007	2.70373	2.72185
Biperiden	2.47	2.67883	2.7452	2.71879	2.66071	2.65898	2.68483	2.70222	2.71852	2.7526
Midazolam	2.52	2.26345	2.18683	2.23523	2.21047	2.19346	2.19462	2.16143	2.16135	2.15414
Promazine	2.67	2.85919	2.89099	2.89382	2.85024	2.81568	2.83758	2.7768	2.77713	2.80989
Pentamethylbenzene	2.68	2.77223	2.79678	2.77752	2.82771	2.86969	2.8836	2.86674	2.86499	2.87438
1,2,4,5-tetrachlorobenzene	2.73	2.68911	2.64511	2.71657	2.64938	2.66143	2.63811	2.6409	2.63976	2.59518
Imipramine	2.83	2.69891	2.66159	2.58108	2.56128	2.55758	2.57826	2.54593	2.53961	2.55237
Promethazine	2.84	2.76854	2.79446	2.77885	2.74183	2.7132	2.72991	2.66476	2.66725	2.69475
Desipramine	2.9	2.30806	2.32048	2.27903	2.23318	2.21955	2.23393	2.22254	2.21024	2.23841
Amitriptyline	2.91	2.79474	2.78041	2.75429	2.70175	2.68509	2.70261	2.68677	2.69903	2.72115
Buprenorphine	2.95	2.35682	2.38715	2.2909	2.27603	2.32126	2.32279	2.31616	2.30718	2.25271
Loratadine	3.1	3.02726	3.01101	3.05936	2.99312	2.9657	2.93393	2.887	2.90317	2.90014
Chlorpromazine	3.24	2.17628	2.15723	2.12292	2.02879	1.98297	1.98248	1.8921	1.87991	1.86
2-methyl-2-butanol		0.320275	0.435133	0.359712	0.380492	0.36151	0.340869	0.333664	0.329919	0.315365
Acetonitrile		-0.155725	-0.125083	-0.0919159	-0.16808	-0.247617	-0.288087	-0.253616	-0.20862	-0.172038
Acetylsalicylic acid		-0.620731	-0.680211	-0.622551	-0.642396	-0.675277	-0.714389	-0.742861	-0.720577	-0.772413
Aminophenazone		1.10271	1.03092	0.924646	0.87596	0.84127	0.838308	0.754644	0.713935	0.65378
Amoxicillin		-1.19806	-1.21045	-1.22646	-1.26289	-1.28009	-1.39177	-1.4349	-1.46289	-1.42659
Atenolol		0.115805	0.170158	0.20731	0.168638	0.139554	0.114257	0.123572	0.0909256	0.102499
Betahistine		0.319675	0.307251	0.319207	0.340493	0.352263	0.374427	0.375428	0.385706	0.397944
Caffeine		0.821535	0.790609	0.827698	0.87857	0.876148	0.866115	0.78631	0.783933	0.764609
Carbamizepine epoxide		1.11575	1.09381	1.08408	1.00615	0.948762	0.908583	0.857453	0.820658	0.783629
Cephalexin		-0.335707	-0.266716	-0.190412	-0.318179	-0.403649	-0.512402	-0.589668	-0.613277	-0.663594
Chlorambucil		1.45308	1.45129	1.41796	1.42509	1.41633	1.44021	1.43011	1.39895	1.38305
Cimetidine		0.428909	0.607594	0.6823	0.580504	0.488389	0.483796	0.483407	0.45139	0.527653
Cinoxacin		-0.214341	-0.301431	-0.3006	-0.196147	-0.176904	-0.166787	-0.201426	-0.206757	-0.247764
Ciprofloxacin		0.931124	0.954136	0.978283	0.962599	0.958262	0.970258	0.954458	0.917147	0.841868
Clotrazepate		0.506153	0.497141	0.594358	0.493667	0.444486	0.382633	0.359251	0.376477	0.39072
Cotinine		0.535846	0.480548	0.423461	0.42785	0.431676	0.464725	0.437213	0.453837	0.463679
Epinephrine		-0.419393	-0.339451	-0.26778	-0.234189	-0.20266	-0.223178	-0.175283	-0.196223	-0.18815
Ethanol		-0.0968083	0.0172141	-0.0253798	0.0305725	0.0245774	0.0167869	0.0123034	0.00531068	-0.00660145
Ethyl acetate		0.125748	0.146195	0.155317	0.209436	0.207491	0.215119	0.216108	0.242366	0.247324
Flumazenil		1.21195	1.15058	1.2709	1.26481	1.23874	1.21458	1.16046	1.1773	1.12654
Flumequine		0.888489	0.779313	0.679481	0.779102	0.833805	0.868327	0.87099	0.834382	0.81464
Fluvastatin		1.71569	1.7362	1.76495	1.73575	1.71157	1.68695	1.70206	1.65854	1.67335
Furosemide		0.146651	0.19477	0.340509	0.311246	0.247681	0.17289	0.166252	0.153933	0.173673
Hydrochlorothiazide		0.283279	0.449533	0.68543	0.6299	0.570417	0.520421	0.5352	0.577809	0.62857
Ibuprofen		0.963225	0.961608	0.951316	0.92011	0.902948	0.886739	0.864109	0.848144	0.823323
Indomethacin		1.50939	1.40244	1.42575	1.42245	1.40888	1.35296	1.28687	1.24943	1.20897
Ketoprofen		0.980713	0.904878	0.959508	0.909608	0.866153	0.809613	0.792586	0.780775	0.786312
Levosulpiride		1.64836	1.76851	1.95193	1.95725	1.92864	1.90736	1.9065	1.92451	1.96487
Morphine		0.985922	1.07454	1.10438	1.08737	1.1068	1.11029	1.08857	1.08702	0.995022
Nadolol		0.133824	0.210583	0.271722	0.254113	0.27272	0.23184	0.255454	0.213899	0.182475
Nalidixic acid		0.478878	0.408377	0.40214	0.453508	0.45838	0.458725	0.430107	0.395904	0.364653
Naproxen		1.03353	0.979021	0.966338	0.998327	1.00925	1.01332	0.991014	0.969208	0.938938
Nicotinamide		-0.149477	-0.170025	-0.0519305	-0.0997361	-0.146778	-0.197335	-0.210761	-0.200638	-0.212388
n-Propanol		0.0323329	0.14616	0.103452	0.149642	0.138164	0.132099	0.131849	0.124706	0.118181
Oxolinic acid		0.649434	0.542899	0.492973	0.62178	0.669637	0.686348	0.678914	0.660642	0.654366
Paracetamol		0.0548657	0.0154064	-0.0588051	-0.0226477	0.0018885	-0.0134101	-0.0118632	-0.0305163	-0.0400507
Phenazone		0.966585	0.846775	0.697356	0.722329	0.72471	0.744369	0.702521	0.668279	0.655707
Phenylpropanolamine		0.359652	0.438084	0.536659	0.483547	0.454926	0.425889	0.418716	0.416699	0.408664
Pipemidic acid		0.179212	0.161897	0.196019	0.254225	0.266917	0.269933	0.254291	0.236045	0.235713
Piromidic acid		0.871308	0.834067	0.812333	0.883605	0.886937	0.906922	0.874731	0.830506	0.795939
Propionitrile		0.109356	0.147897	0.168769	0.123635	0.0700382	0.046015	0.0660012	0.0967408	0.131653
Pyridine		0.567633	0.546037	0.600048	0.564907	0.528974	0.527145	0.541361	0.592784	0.616058
Ranitidine		0.238537	0.193407	0.0536734	0.0470472	0.00694789	-0.00819549	-0.0350144	-0.118837	-0.127527
Rufloxacin		1.11154	1.06651	1.03046	1.04794	1.05361	1.05026	0.983134	0.951149	0.889248
Salicylic acid		-0.234627	-0.198635	-0.0661079	-0.0685944	-0.0827547	-0.0991884	-0.0864107	-0.0836398	-0.129793
Sotalol		0.266492	0.479584	0.744637	0.665148	0.607276	0.627018	0.657956	0.69423	0.779283
Terbutaline		0.0493643	0.142204	0.194867	0.21312	0.243426	0.235518	0.300043	0.280057	0.329652
Tetrahydrofuran		0.436155	0.495989	0.396687	0.481371	0.50341	0.524874	0.491619	0.495695	0.465235
Theobromine		0.0935396	0.105627	0.185457	0.237453	0.228508	0.226282	0.173364	0.155661	0.134065
Theophylline		0.317458	0.356219	0.414591	0.418924	0.385019	0.386239	0.352145	0.36341	0.398762
4-hydroxybenzoic acid		-0.96436	-1.04358	-1.05032	-1.04861	-1.04279	-1.08352	-1.06932	-1.05542	-1.053
N,N-dimethylformamide		0.120653	0.134491	0.0121432	0.0699229	0.0795402	0.115397	0.0863082	0.089036	0.0538625
aniline		0.498544	0.499174	0.446153	0.42355	0.407823	0.391329	0.369772	0.387023	0.402244
RMSEPext		0.445437	0.443457	0.450526	0.453234	0.455846	0.470186	0.475873	0.48632	0.489238
RMSEPvivo		0.293651	0.28669	0.270892	0.277442	0.275639	0.275522	0.274344	0.275213	0.280356

## Sheet: Table S1
Table S1. Reference, predicted and experimental log BCF values.
		log BCFEPI	MLR1	MLR2	MLR3	PLS1	PLS2	ANN14	ANN43	ANN44	log BCFvivo
1	Acetanilide	0.43	0.51	0.42	0.37	0.4	0.47	0.46	0.45	0.39
2	Acetophenone	0.12	0.71	0.76	0.69	0.68	0.71	0.69	0.66	0.63
3	anisole	1.06	0.92	1.01	1	1.03	0.97	1.07	1.01	1.09
4	benzaldehyde	0.64	0.62	0.64	0.57	0.57	0.63	0.59	0.58	0.52
5	benzene	1.07	0.84	0.94	0.85	0.92	0.92	0.86	0.89	0.79	0.63
6	benzonitrile	0.7	0.71	0.71	0.7	0.7	0.75	0.67	0.69	0.65
7	benzyl alcohol	0.14	0.42	0.37	0.33	0.35	0.41	0.41	0.44	0.31
8	biphenyl	2.31	2.19	2.31	2.25	2.26	2.3	2.36	2.22	2.36	2.64
9	1-bromonaphtalene	2.35	2.2	2.33	2.3	2.3	2.32	2.25	2.27	2.29
10	3-bromophenol	1.4	1.37	1.3	1.36	1.4	1.46	1.28	1.42	1.24	1.2
11	cinnamyl alcohol	0.7	0.89	0.84	0.78	0.79	0.88	0.73	0.75	0.7
12	coumarin	0.58	0.87	0.84	0.92	0.88	0.86	0.84	0.82	0.84
13	diethyl phthalate	1.26	1.32	1.28	1.14	1.16	1.28	1.22	1.11	1.12
14	2,6-dimethylphenol	1.22	1.05	1.04	1.13	1.15	1.09	1.06	1.16	1.1
15	2-methylphenol	0.95	0.89	0.85	0.92	0.93	0.93	0.82	0.92	0.83	1.03
16	4-methylphenol	0.95	0.89	0.84	0.87	0.88	0.93	0.79	0.85	0.81
17	naphthalene	1.84	1.9	2.02	1.97	1.98	2.02	2.1	1.97	2.14	1.93
18	1-naphthol	1.55	1.63	1.57	1.63	1.64	1.7	1.73	1.63	1.67
19	2-naphthol	1.45	1.53	1.46	1.52	1.51	1.58	1.54	1.48	1.49
20	2-nitroaniline	0.89	0.96	0.67	0.8	0.79	0.98	0.67	0.74	0.75	1
21	4-nitroaniline	0.58	0.88	0.59	0.53	0.49	0.89	0.54	0.46	0.67	0.6
22	nitrobenzene	0.89	0.9	0.81	0.85	0.81	0.94	0.76	0.79	0.79	0.67
23	4-nitrobenzyl alcohol	0.24	0.68	0.43	0.36	0.29	0.65	0.41	0.37	0.41
24	1-nitrobutane	0.64	0.47	0.6	0.68	0.59	0.48	0.79	0.65	0.8
25	4-nitrotoluene	1.23	1.12	1.06	1.1	1.03	1.16	1.02	0.98	1.13	0.9
26	phenol	0.63	0.65	0.58	0.6	0.63	0.7	0.57	0.65	0.5	1.24
27	2-phenylethanol	0.31	0.55	0.53	0.46	0.47	0.53	0.48	0.5	0.39
28	4-phenylphenol	1.78	1.96	1.91	1.96	1.97	2.03	2.1	1.98	2.03	1.59
29	toluene	1.47	1.15	1.29	1.26	1.3	1.24	1.28	1.29	1.32	0.92
30	4-chlorophenol	1.24	1.21	1.14	1.2	1.2	1.3	1.11	1.2	1.14	1.48
31	2,3-benzofuran	1.43	1.22	1.27	1.34	1.37	1.29	1.39	1.37	1.36
32	2,3-dimethylphenol	1.3	1.18	1.17	1.28	1.27	1.24	1.22	1.28	1.33
33	2,4-dimethylphenol	1.19	1.2	1.19	1.26	1.25	1.25	1.22	1.24	1.33
34	2-nitroanisole	0.81	0.94	0.83	0.91	0.86	0.94	0.91	0.83	1.02	0.7
35	2-chloroaniline	0.92	1.02	0.92	0.98	1.02	1.07	0.86	0.97	0.82	0.95
36	3-nitroaniline	0.57	0.82	0.52	0.57	0.54	0.82	0.54	0.52	0.6	0.48
37	4-chloroacetanilide	1.05	1.06	0.98	0.96	0.93	1.06	0.86	0.86	0.92
38	4-chloroaniline	0.87	0.98	0.89	0.96	0.97	1.03	0.83	0.93	0.84	0.91
39	benzyl benzoate	2.29	2.06	2.09	1.98	1.98	2.1	1.97	1.95	2.05
40	bromobenzene	1.64	1.4	1.51	1.44	1.47	1.5	1.4	1.45	1.46	1.36
41	butylbenzene	2.68	2.12	2.34	2.28	2.25	2.25	2.17	2.28	2.24
42	butyrophenone	0.91	1.27	1.37	1.27	1.24	1.29	1.2	1.18	1.18
43	chlorobenzene	1.45	1.28	1.39	1.32	1.32	1.39	1.29	1.3	1.35	1.25
44	corticosterone	0.95	1.36	1.16	1.19	1.19	1.12	1.09	1.26	1.09
45	cortisone	0.64	1.08	0.79	0.74	0.76	0.8	0.75	0.79	0.74
46	estradiol	2.31	2.03	1.96	2.04	2.01	1.96	1.97	2.09	2.13
47	estriol	1.28	1.33	1.07	0.99	1.02	1.17	0.83	0.93	0.95
48	ethylbenzene	1.75	1.44	1.61	1.56	1.57	1.54	1.56	1.59	1.65
49	furan	0.55	0.4	0.44	0.44	0.53	0.46	0.55	0.59	0.45	0.7
50	geraniol	1.96	1.43	1.51	1.46	1.44	1.45	1.6	1.5	1.74
51	heptanophenone	1.81	2.26	2.42	2.31	2.23	2.33	2	2.23	2.01
52	hydrocortisone	0.73	1.09	0.71	0.56	0.59	0.8	0.56	0.61	0.6
53	3-methylphenol	0.96	0.91	0.87	0.93	0.93	0.96	0.83	0.92	0.85
54	methyl benzoate	1.07	0.95	0.97	0.89	0.91	0.98	0.92	0.87	0.9
55	monuron	0.95	1.04	0.97	0.92	0.88	0.99	0.83	0.81	0.84
56	myrcene	2.52	2.28	2.5	2.44	2.43	2.42	2.56	2.49	2.58
57	o-toluidine	0.54	0.63	0.56	0.65	0.71	0.62	0.6	0.7	0.52
58	propiophenone	0.53	0.99	1.07	0.99	0.97	1	0.95	0.92	0.92
59	propylbenzene	2.1	1.77	1.97	1.92	1.92	1.89	1.89	1.97	1.99
60	p-xylene	1.75	1.46	1.63	1.59	1.66	1.56	1.63	1.59	1.81	1.17
61	thymol	1.84	1.71	1.74	1.79	1.77	1.78	1.85	1.82	1.98
62	valerophenone	1.16	1.58	1.71	1.61	1.56	1.61	1.47	1.53	1.48
63	pentane	1.9	1.77	2.12	2.16	2.25	1.96	2.28	2.39	2.38
64	dichloromethane	0.49	0.33	0.66	0.69	0.62	0.4	0.72	0.66	0.68	1.36
65	chloroform	0.97	0.61	0.94	0.96	0.88	0.68	0.9	0.87	0.88	1.11
66	carbon tetrachloride	1.53	1.3	1.65	1.69	1.56	1.44	1.54	1.69	1.54	1.48
67	1,2-dichloroethane	0.64	0.42	0.74	0.73	0.69	0.46	0.74	0.69	0.66
68	1,1,2,2,-tetrachloroethane	1.24	1.07	1.41	1.42	1.32	1.15	1.27	1.41	1.15	1.11
69	1-chlorobutane	1.41	0.91	1.25	1.24	1.15	1	1.32	1.2	1.28	1.23
70	diethyl ether	0.5	0.14	0.42	0.44	0.51	0.14	0.7	0.57	0.66	0.73
71	dipropyl ether	1.01	0.72	1.02	0.96	0.99	0.75	1.18	1.04	1.05
72	butyl acetate	0.84	0.61	0.79	0.72	0.77	0.62	0.88	0.73	0.89
73	2-methyl-2-propanol	0.5	0.44	0.59	0.66	0.7	0.48	0.75	0.81	0.76	0.7
74	1-pentanol	0.66	0.41	0.56	0.55	0.61	0.42	0.67	0.63	0.64
75	1-hexanol	1.01	0.76	0.92	0.89	0.91	0.79	0.98	0.96	0.93
76	ethyl benzoate	1.41	1.21	1.26	1.17	1.16	1.24	1.18	1.12	1.19
77	2-chloro-1-nitrobenzene	1.15	1.18	1.09	1.13	1.08	1.23	1.04	1.04	1.12	1.17
78	phenylacetonitrile	0.7	0.75	0.77	0.78	0.81	0.76	0.76	0.79	0.73
79	2-naphthylamine	1.17	1.41	1.32	1.41	1.43	1.44	1.36	1.37	1.29
80	3-chlorophenol	1.32	1.36	1.3	1.36	1.36	1.47	1.3	1.39	1.29	1.25
81	4-nitrophenol	0.93	1.07	0.8	0.7	0.67	1.12	0.64	0.61	0.76	0.71
82	4-chlorobenzyl alcohol	0.71	0.92	0.88	0.85	0.82	0.94	0.73	0.79	0.73
83	1,3-dichlorobenzene	2	1.91	2.03	1.98	1.96	2.07	1.95	2.03	2.06	2.33
84	1,3,5-trimethylbenzene	1.92	2	2.2	2.19	2.21	2.14	2.23	2.27	2.31	2.27
85	heptane	2.74	2.41	2.78	2.78	2.87	2.64	2.7	2.75	2.65
86	hexane	2.24	1.55	1.9	1.88	1.99	1.69	1.91	2.13	1.9
87	nimodipine	1.68	2.31	1.94	1.82	1.83	2.09	1.86	1.81	1.71
88	progesterone	2.22	2.25	2.43	2.55	2.56	2.14	2.1	2.62	2.07
89	p-toluidine	0.58	0.98	0.92	0.99	1.04	1.02	0.91	1	0.89
90	2-aminobiphenyl	1.54	1.66	1.58	1.64	1.69	1.68	1.66	1.65	1.59	1.41
91	N-ethylaniline	1.09	0.92	0.94	0.95	0.95	0.92	0.9	0.89	0.93	0.99
92	1,2-diphenylethane	2.83	2.81	2.98	2.9	2.91	2.95	2.86	2.7	2.69
93	testosterone	1.86	1.73	1.8	1.88	1.86	1.6	1.69	2.03	1.74
94	4-ethylphenol	1.37	1.25	1.24	1.29	1.27	1.31	1.25	1.26	1.34
95	4-propylphenol	1.78	1.58	1.6	1.63	1.6	1.66	1.67	1.61	1.8
96	4-butylphenol	2.08	1.93	1.97	2.01	1.95	2.03	2.1	2	2.18
97	4-fluorophenol	0.84	0.85	0.77	0.72	0.71	0.91	0.7	0.71	0.73
98	4-bromophenol	1.38	1.44	1.38	1.43	1.45	1.54	1.4	1.47	1.42	1.56
99	4-iodophenol	1.59	1.64	1.58	1.81	1.85	1.74	1.9	1.97	1.75
100	benzyl methyl ketone	0.62	0.44	0.51	0.45	0.49	0.39	0.56	0.52	0.45
101	isradipine	2.49	1.91	1.58	1.68	1.69	1.71	1.9	1.71	1.93
102	felodipine	2.21	2.6	2.44	2.51	2.5	2.49	2.43	2.52	2.36
103	nisoldipine	1.82	2.45	2.11	2.12	2.16	2.28	2.24	2.19	2.18
104	lacidipine	3.1	2.97	2.73	2.71	2.79	2.74	2.88	2.69	2.72
105	prednisolone	0.74	1.33	0.93	0.8	0.82	1.08	0.74	0.8	0.86
106	pramocaine	1.93	1.96	2.11	2.14	2.12	1.84	2.09	2.22	2
107	procaine	1.08	0.89	0.77	0.9	0.99	0.74	0.8	0.78	0.96
108	lidocaine	1.28	0.94	0.93	0.93	0.93	0.77	0.88	0.9	0.8
109	ropivacaine	1.58	1.25	1.27	1.42	1.44	1.04	1.28	1.51	1.23
110	timolol	0.62	0.81	0.46	0.63	0.67	0.55	0.62	0.66	0.68
111	bupivacaine	1.92	1.49	1.52	1.64	1.65	1.28	1.47	1.75	1.44
112	prilocaine	1.06	0.87	0.72	0.61	0.59	0.72	0.55	0.55	0.5
113	propranolol	1.71	1.71	1.56	1.53	1.49	1.61	1.54	1.41	1.64
114	pseudoefedrine	0.16	0.43	0.3	0.24	0.22	0.32	0.35	0.35	0.27
115	acebutolol	-0.05	1.27	0.87	0.63	0.59	1.03	0.61	0.5	0.61
116	alprenolol	1.46	1.63	1.5	1.51	1.46	1.54	1.45	1.46	1.52
117	metoprolol	0.65	1.02	0.87	0.89	0.9	0.84	0.84	0.89	0.8
118	oxprenolol	0.8	1.26	1.08	1.03	0.98	1.11	0.97	0.92	1
119	fluoxetine	2.19	2.25	2.27	2.27	2.14	2.22	2.37	2.24	2.3
120	verapamil	2.17	2.1	2.07	2.13	2.22	1.76	2.12	2.28	2.02
121	Nicotine	0.44	1	1.16	1.56	1.61	0.95	1.57	1.69	1.74
122	Codeine	0.45	1.08	1.05	1.35	1.38	0.85	1.35	1.54	1.39
123	Pindolol	0.57	1.09	0.78	0.8	0.87	0.94	0.55	0.61	0.66
124	Phenobarbital	0.64	0.77	0.43	0.43	0.5	0.61	0.4	0.53	0.3
125	Physostigmine	0.71	0.98	0.93	1.02	1.21	0.75	1.01	0.98	1.2
126	Clonidine	0.72	1.1	0.92	0.82	0.89	0.98	0.63	0.65	0.77
127	Hexobarbital	0.91	1.08	0.94	1.06	1.11	0.95	1.06	1.19	1.09
128	Methylparaben	0.96	1.09	0.93	0.93	0.96	1.12	0.91	0.94	0.97
129	Hydroxyzine	0.97	2.24	2.23	2.12	2.12	2.02	2	2.11	2.06
130	Bromazepam	1.02	1.23	1.03	1.05	1.14	1.04	1.04	1.01	1.01
131	Alprazolam	1.07	1.53	1.48	1.87	1.9	1.34	1.8	2.01	1.77
132	Clobazam	1.07	1.53	1.5	1.59	1.65	1.35	1.54	1.65	1.6
133	Ketamine	1.11	1.11	1.11	1.17	1.15	1	1.04	1.16	1.04
134	Temazepam	1.11	1.36	1.18	1.31	1.36	1.16	1.28	1.32	1.27
135	Nifedipine	1.12	1.59	1.21	1.23	1.29	1.39	1.39	1.26	1.4
136	Oxazepam	1.14	1.69	1.38	1.56	1.56	1.55	1.42	1.56	1.35
137	2-phenylethyl acetate	1.19	1.02	1.08	0.97	1	1	1.03	0.95	0.96
138	Methohexital	1.21	1.27	1.12	1.16	1.34	1.11	1.1	1.17	1.31
139	Lorazepam	1.24	1.78	1.47	1.63	1.64	1.63	1.52	1.63	1.47
140	Betaxolol	1.27	1.46	1.33	1.24	1.2	1.27	1.19	1.14	1.14
141	Carbamazepine	1.28	1.37	1.2	1.21	1.27	1.25	1.15	1.14	1.14
142	Phenytoin	1.3	1.42	1.13	1.08	1.2	1.29	0.79	0.85	0.88
143	Ethylparaben	1.3	1.4	1.27	1.27	1.27	1.45	1.31	1.26	1.43
144	Metoclopramide	1.4	1.5	1.27	1.24	1.18	1.36	1.11	1.08	1.14
145	Tramadol	1.4	1.12	1.14	1.2	1.24	0.94	1.22	1.27	1.23
146	Diltiazem	1.45	2.12	1.96	1.99	2.12	1.86	2.07	2.12	2.09
147	Labetalol	1.45	1.58	1.01	0.97	0.9	1.38	0.61	0.73	0.64
148	Tropisetron	1.49	1.94	1.89	2.26	2.24	1.83	2.29	2.38	2.21
149	Diazepam	1.53	1.71	1.72	1.95	2.01	1.56	1.96	2.11	1.98
150	Thiopental	1.55	1.1	0.81	0.82	0.79	0.95	0.7	0.71	0.75
151	Nitrendipine	1.57	2.3	1.94	1.88	1.85	2.16	1.86	1.82	1.8
152	Isopropylparaben	1.58	1.51	1.41	1.41	1.41	1.55	1.48	1.42	1.6
153	Granisetron	1.65	1.56	1.5	1.73	1.73	1.35	1.64	1.82	1.69
154	Flurazepam	1.66	1.94	1.99	2.27	2.35	1.67	2.4	2.47	2.36
155	Propylparaben	1.67	1.76	1.66	1.66	1.64	1.83	1.81	1.67	1.92
156	Ondansetron	1.69	1.79	1.81	2.1	2.04	1.65	1.72	2.1	1.76
157	Piroxicam	1.69	1.41	0.9	1.06	1.16	1.23	1.05	1.12	1.04
158	Delorazepam	1.75	1.88	1.75	1.98	2.01	1.75	1.95	2.08	1.9
159	Isotretinoin	1.75	2.76	2.76	2.85	2.77	2.71	2.79	2.71	2.69
160	Phenylbutazone	1.75	1.04	1.03	0.96	1.11	0.74	1.09	1	0.98
161	Diphenhydramine	1.82	1.69	1.82	1.89	1.94	1.59	1.9	2	1.93
162	Mepyramine	1.82	1.5	1.57	1.65	1.8	1.33	1.6	1.56	1.76
163	Isobutylparaben	1.91	1.81	1.72	1.73	1.71	1.86	1.86	1.75	1.97
164	Haloperidol	1.92	2.12	2.07	2.16	2.3	1.92	2.11	2.06	2.24
165	Risperidone	1.97	1.59	1.55	2.08	2.1	1.26	2.12	2.28	2.05
166	Bromperidol	2.01	2.31	2.26	2.36	2.37	2.12	2.37	2.4	2.38
167	Butylparaben	2.02	2.14	2.06	2.07	2.03	2.23	2.28	2.08	2.34	2.04
168	Benzylparaben	2.02	2.08	1.94	1.94	1.95	2.11	2.16	1.96	2.16
169	Nebivolol	2.08	2.09	1.75	1.97	1.96	1.91	2.41	2.14	2.33
170	Propofol	2.17	2.26	2.33	2.39	2.34	2.35	2.47	2.38	2.47
171	Domperidone	2.24	2.42	2.12	2.12	2.21	2.16	2.25	2.1	2.39
172	Methadone	2.26	2.15	2.28	2.38	2.41	2	2.21	2.42	2.23
173	Dextromethorphan	2.29	1.98	2.2	2.5	2.54	1.87	2.45	2.62	2.39
174	Fluphenazine	2.29	2.94	2.86	3.04	2.98	2.75	3.32	2.79	2.9
175	Mianserin	2.46	2.36	2.54	2.62	2.68	2.28	2.56	2.6	2.53
176	Biperiden	2.47	2.52	2.61	2.74	2.72	2.4	2.5	2.67	2.44
177	Midazolam	2.52	1.92	1.94	2.2	2.24	1.77	2.32	2.3	2.29
178	Promazine	2.67	2.45	2.51	2.85	2.89	2.38	2.9	2.74	2.58
179	Pentamethylbenzene	2.68	2.49	2.73	2.79	2.78	2.65	2.79	2.68	2.64
180	1,2,4,5-tetrachlorobenzene	2.73	2.62	2.75	2.73	2.72	2.81	2.76	2.65	2.69	3.44
181	Imipramine	2.83	2.27	2.46	2.54	2.58	2.17	2.41	2.54	2.41
182	Promethazine	2.84	2.32	2.38	2.72	2.78	2.24	2.76	2.68	2.51
183	Desipramine	2.9	2.09	2.14	2.27	2.28	1.98	2.24	2.31	2.24
184	Amitriptyline	2.91	2.35	2.54	2.72	2.75	2.27	2.63	2.68	2.52
185	Buprenorphine	2.95	2.4	2.27	2.27	2.29	2.07	2.09	2.35	2.15
186	Loratadine	3.1	2.7	2.74	2.97	3.06	2.55	2.98	2.82	2.79
187	Chlorpromazine	3.24	1.73	1.78	2.04	2.12	1.54	1.99	2.18	2.02
188	2-methyl-2-butanol		0.12	0.27	0.3	0.36	0.1	0.52	0.53	0.41
189	Acetonitrile		-0.31	-0.21	-0.14	-0.09	-0.3	0.34	0.3	0.17
190	Acetylsalicylic acid		-0.41	-0.68	-0.71	-0.62	-0.6	0.18	0.09	0.05
191	Aminophenazone		0.72	0.76	0.88	0.92	0.53	0.83	0.87	0.68
192	Amoxicillin		-0.33	-1.19	-1.38	-1.23	-0.78	0.13	0	0.01
193	Atenolol		0.71	0.3	0.22	0.21	0.51	0.33	0.33	0.24
194	Betahistine		0.37	0.36	0.32	0.32	0.3	0.43	0.41	0.36
195	Caffeine		0.65	0.57	0.77	0.83	0.56	0.77	0.81	0.75
196	Carbamizepine epoxide		1.02	0.82	1.05	1.08	0.86	0.83	1.04	0.72
197	Cephalexin		0.19	-0.51	-0.33	-0.19	-0.18	0.21	0.19	0.07
198	Chlorambucil		1.5	1.47	1.29	1.42	1.36	1.17	1.06	1.26
199	Cimetidine		0.91	0.37	0.74	0.68	0.76	0.52	0.69	0.51
200	Cinoxacin		-0.03	-0.37	-0.32	-0.3	-0.28	0.23	0.15	0.14
201	Ciprofloxacin		1.11	0.82	1.05	0.98	0.84	0.84	0.97	0.88
202	Clotrazepate		0.7	0.3	0.49	0.59	0.41	0.45	0.61	0.3
203	Cotinine		0.29	0.34	0.42	0.42	0.15	0.52	0.5	0.44
204	Epinephrine		0.35	-0.15	-0.23	-0.27	0.24	0.29	0.15	0.18
205	Ethanol		-0.26	-0.12	-0.09	-0.03	-0.25	0.38	0.29	0.23
206	Ethyl acetate		0	0.15	0.08	0.16	-0.01	0.46	0.34	0.39
207	Flumazenil		1.15	1.04	1.22	1.27	0.97	1.35	1.32	1.29
208	Flumequine		1	0.83	0.76	0.68	0.87	0.75	0.6	0.8
209	Fluvastatin		2.16	1.73	1.77	1.76	1.91	1.95	1.72	2.01
210	Furosemide		0.82	0.11	0.28	0.34	0.62	0.33	0.43	0.23
211	Hydrochlorothiazide		0.86	0.14	0.65	0.69	0.71	0.5	0.82	0.45
212	Ibuprofen		0.99	0.96	0.93	0.95	0.89	0.86	0.91	0.8
213	Indomethacin		1.63	1.4	1.33	1.43	1.42	1.61	1.28	1.69
214	Ketoprofen		1.13	0.94	0.89	0.96	0.98	0.89	0.86	0.79
215	Levosulpiride		2.12	1.71	1.95	1.95	2	2.18	2.08	2.23
216	Morphine		1	0.82	1.11	1.1	0.79	0.92	1.19	0.97
217	Nadolol		0.88	0.43	0.29	0.27	0.63	0.33	0.36	0.27
218	Nalidixic acid		0.64	0.39	0.42	0.4	0.48	0.46	0.43	0.44
219	Naproxen		1.11	0.98	0.97	0.97	1	0.97	0.86	1
220	Nicotinamide		0.05	-0.19	-0.16	-0.05	-0.01	0.25	0.21	0.14
221	n-Propanol		-0.11	0.03	0.04	0.1	-0.11	0.41	0.34	0.28
222	Oxolinic acid		0.87	0.6	0.51	0.49	0.72	0.63	0.46	0.69
223	Paracetamol		0.37	0.1	-0.08	-0.06	0.3	0.29	0.2	0.2
224	Phenazone		0.69	0.71	0.69	0.7	0.58	0.7	0.62	0.63
225	Phenylpropanolamine		0.58	0.38	0.52	0.54	0.52	0.44	0.59	0.34
226	Pipemidic acid		0.52	0.1	0.21	0.2	0.21	0.33	0.32	0.3
227	Piromidic acid		0.99	0.73	0.87	0.81	0.78	0.78	0.73	0.83
228	Propionitrile		-0.06	0.07	0.15	0.17	-0.05	0.43	0.42	0.29
229	Pyridine		0.4	0.44	0.56	0.6	0.43	0.55	0.68	0.44
230	Ranitidine		0.74	0.31	0.09	0.05	0.48	0.34	0.21	0.28
231	Rufloxacin		1.12	0.84	1.02	1.03	0.81	0.98	0.97	0.97
232	Salicylic acid		0.13	-0.21	-0.12	-0.07	0.06	0.29	0.2	0.2
233	Sotalol		0.66	0.23	0.66	0.74	0.46	0.45	0.64	0.39
234	Terbutaline		0.78	0.33	0.25	0.19	0.64	0.35	0.32	0.29
235	Tetrahydrofuran		0.05	0.33	0.36	0.4	0.06	0.66	0.54	0.59
236	Theobromine		0.12	-0.13	0.08	0.19	-0.02	0.29	0.27	0.23
237	Theophylline		0.28	0.04	0.39	0.41	0.17	0.39	0.53	0.32
238	4-hydroxybenzoic acid		-0.56	-0.91	-1.12	-1.05	-0.71	0.17	0.02	0.05
239	N,N-dimethylformamide		-0.15	0	0.01	0.01	-0.17	0.45	0.3	0.36	-0.1
240	aniline		0.42	0.31	0.37	0.45	0.42	0.44	0.5	0.34	0.41

## Sheet: Table S2
Table S2. Chromatographic and calculated descriptors
		log kwIAM	log Kow	Mw	#HvAt	#ArHvAt	FCsp3	FRB	HA	HD	MR	TPSA	Et	EHOMO	ELUMO	DipPCh	DipH	DipS
1	Acetanilide	0.48	1.16	135.2	10	6	0.12	2	1	1	40.8	29.1	-36570	-8.85	0.09	3.16	0.52	3.68
2	Acetophenone	0.76	1.58	120.2	9	6	0.12	1	1	0	36.6	17.1	-31960	-10.09	-0.58	3.25	0.09	3.18
3	anisole	1.06	2.11	108.1	8	6	0.14	1	1	0	32.9	9.2	-29110	-8.98	0.19	1.42	0.27	1.45
4	benzaldehyde	0.63	1.48	106.1	8	6	0	1	1	0	31.8	17.1	-28490	-10.17	-0.71	3.19	0.16	3.08
5	benzene	0.96	2.13	78.1	6	6	0	0	0	0	26.4	0	-18850	-9.82	0.24	0	0	0
6	benzonitrile	0.77	1.56	103.1	8	6	0	0	1	0	31.2	23.8	-25660	-10.33	-0.84	3.96	0.27	4.23
7	benzyl alcohol	0.35	1.1	108.1	8	6	0.14	1	1	1	32.6	20.2	-29120	-9.7	0.15	1.97	0.48	1.87
8	biphenyl	2.88	4.01	154.2	12	12	0	1	0	0	51.9	0	-37090	-8.99	-0.48	0	0	0
9	1-bromonaphtalene	2.9	4.06	207.1	11	10	0	0	0	0	51.7	0	-35620	-9.04	-0.86	1.87	0.04	1.88
10	3-bromophenol	1.71	2.63	173	8	6	0	0	1	1	36.2	20.2	-30490	-9.47	-0.4	0.74	0.65	0.87
11	cinnamyl alcohol	1.02	1.95	134.2	10	6	0.11	2	1	1	42.5	20.2	-35400	-9.2	-0.08	1.85	0.44	1.96
12	coumarin	0.99	1.39	146.1	11	10	0	0	2	0	42.5	30.2	-40970	-9.56	-1.19	5.12	0.51	4.61
13	diethyl phthalate	1.63	2.42	222.2	16	6	0.33	6	4	0	58.6	52.6	-65590	-10.34	-0.74	2.6	0.09	2.51
14	2,6-dimethylphenol	1.25	2.36	122.2	9	6	0.25	0	1	1	38.4	20.2	-32590	-8.87	0.27	0.97	0.71	1.38
15	2-methylphenol	1.02	1.95	108.1	8	6	0.14	0	1	1	33.4	20.2	-29130	-9.04	0.15	1.57	0.7	1.86
16	4-methylphenol	1.02	1.94	108.1	8	6	0.14	0	1	1	33.4	20.2	-29130	-8.93	0.1	1.65	0.56	1.55
17	naphthalene	2.47	3.3	128.2	10	10	0	0	0	0	44	0	-30800	-8.95	-0.55	0	0	0
18	1-naphthol	2.08	2.85	144.2	11	10	0	0	1	1	46	20.2	-37620	-8.65	-0.47	0.7	0.64	0.94
19	2-naphthol	1.93	2.7	144.2	11	10	0	0	1	1	46	20.2	-37620	-8.83	-0.64	0.94	0.62	0.89
20	2-nitroaniline	1.13	1.85	138.1	10	6	0	1	2	1	39.7	71.8	-41000	-9.18	-1.04	5.6	0.96	5.21
21	4-nitroaniline	1.01	1.39	138.1	10	6	0	1	2	1	39.7	71.8	-41000	-9.26	-0.91	7.62	0.31	7.93
22	nitrobenzene	1.04	1.85	123.1	9	6	0	1	2	0	35.3	45.8	-36390	-10.73	-1.32	5.5	0.44	5.06
23	4-nitrobenzyl alcohol	0.72	1.26	153.1	11	6	0.14	2	3	1	41.4	66.1	-46660	-10.63	-1.33	6.63	0.31	6.48
24	1-nitrobutane	0.42	1.47	103.1	7	0	1	3	2	0	29.5	45.8	-31990	-11	0	4.82	0.41	4.42
25	4-nitrotoluene	1.35	2.37	137.1	10	6	0.14	1	2	0	40.2	45.8	-39850	-10.36	-1.18	6.32	0.34	5.98
26	phenol	0.68	1.46	94.1	7	6	0	0	1	1	28.5	20.2	-25670	-9.24	0.04	1.26	0.64	1.31
27	2-phenylethanol	0.53	1.36	122.2	9	6	0.25	2	1	1	37.4	20.2	-32580	-9.61	0.18	1.69	0.4	1.64
28	4-phenylphenol	2.56	3.2	170.2	13	12	0	1	1	1	53.9	20.2	-43900	-8.97	-0.14	1.15	0.63	1.28
29	toluene	1.4	2.73	92.1	7	6	0.14	0	0	0	31.4	0	-22320	-9.43	0.32	0.54	0.1	0.65
30	4-chlorophenol	1.48	2.39	128.6	8	6	0	0	1	1	33.5	20.2	-31510	-9.34	-0.41	1.65	0.66	2.31
31	2,3-benzofuran	1.5	2.67	118.1	9	9	0	0	1	0	36.2	13.1	-31310	-9.2	-0.34	0.86	0.46	0.47
32	2,3-dimethylphenol	1.44	2.48	122.2	9	6	0.25	0	1	1	38.4	20.2	-32590	-8.95	0.26	2.19	0.74	2.48
33	2,4-dimethylphenol	1.46	2.3	122.2	9	6	0.25	0	1	1	38.4	20.2	-32590	-8.76	0.21	1.82	0.62	1.95
34	2-nitroanisole	1.09	1.73	153.1	11	6	0.14	2	3	0	41.8	55.1	-46650	-9.73	-1.1	6.69	0.59	6.24
35	2-chloroaniline	1.21	1.9	127.6	8	6	0	0	0	1	35.9	26	-29310	-8.65	-0.08	1.94	0.69	2.22
36	3-nitroaniline	0.93	1.37	138.1	10	6	0	1	2	1	39.7	71.8	-41000	-9.12	-1.16	6.18	0.66	6.2
37	4-chloroacetanilide	1.27	2.09	169.6	11	6	0.12	2	1	1	45.8	29.1	-42420	-8.99	-0.32	4.67	0.53	5.17
38	4-chloroaniline	1.16	1.83	127.6	8	6	0	0	0	1	35.9	26	-29310	-8.61	-0.11	3.27	0.75	3.98
39	benzyl benzoate	2.71	3.97	212.2	16	12	0.07	4	2	0	62.2	26.3	-57000	-9.83	-0.57	2.35	0.04	2.31
40	bromobenzene	1.75	2.99	157	7	6	0	0	0	0	34.1	0	-23670	-9.6	-0.25	1.96	0.02	1.94
41	butylbenzene	2.78	4.38	134.2	10	6	0.4	3	0	0	45.8	0	-32690	-9.43	0.33	0.57	0.04	0.6
42	butyrophenone	1.56	2.77	148.2	11	6	0.3	3	1	0	46.3	17.1	-38870	-10.07	-0.56	2.99	0.03	3.01
43	chlorobenzene	1.58	2.84	112.6	7	6	0	0	0	0	31.5	0	-24700	-9.82	-0.25	2.1	0.01	2.11
44	corticosterone	1.69	1.94	346.5	25	0	0.81	2	4	2	96.3	74.6	-96090	-9.78	0	5.64	0.55	5.58
45	cortisone	1.29	1.47	360.4	26	0	0.76	2	5	2	96.6	91.7	-102300	-9.86	-0.15	6.69	0.3	6.89
46	estradiol	2.65	4.01	272.4	20	6	0.67	0	2	2	81	40.5	-72100	-8.75	0.22	2.63	0.6	2.96
47	estriol	1.66	2.45	288.4	21	6	0.67	0	3	3	82.2	60.7	-78910	-8.78	0.23	1.18	0.34	1.16
48	ethylbenzene	1.81	3.15	106.2	8	6	0.25	1	0	0	36.2	0	-25770	-9.45	0.33	0.54	0.05	0.58
49	furan	0.32	1.34	68.1	5	5	0	0	1	0	18.7	13.1	-19360	-9.55	0.45	0.49	0.36	0.13
50	geraniol	1.8	3.47	154.3	11	0	0.6	4	1	1	50.4	20.2	-40740	-9.25	0.94	2.25	0.39	2.19
51	heptanophenone	2.99	4.13	190.3	14	6	0.46	6	1	0	60.7	17.1	-49250	-10.07	-0.56	2.93	0.06	2.9
52	hydrocortisone	1.3	1.61	362.5	26	0	0.81	2	5	3	97.5	94.8	-102900	-9.81	-0.04	4.62	0.19	4.76
53	3-methylphenol	1.05	1.96	108.1	8	6	0.14	0	1	1	33.4	20.2	-29130	-9.1	0.16	1.85	0.65	1.98
54	methyl benzoate	1.11	2.12	136.2	10	6	0.12	2	2	0	37.7	26.3	-38770	-10.16	-0.61	2.21	0.13	2.11
55	monuron	1.24	1.94	198.7	13	6	0.22	3	1	1	53.9	32.3	-50480	-8.89	-0.23	5.36	0.48	5.81
56	myrcene	3.01	4.33	136.2	10	0	0.4	4	0	0	48.8	0	-33290	-9.24	0.67	0.78	0.1	0.82
57	o-toluidine	0.65	1.32	107.2	8	6	0.14	0	0	1	35.8	26	-26930	-8.34	0.41	1.21	0.79	1.98
58	propiophenone	1.16	2.19	134.2	10	6	0.22	2	1	0	41.4	17.1	-35410	-10.07	-0.56	3.01	0.09	2.94
59	propylbenzene	2.29	3.69	120.2	9	6	0.33	2	0	0	41	0	-29230	-9.44	0.33	0.57	0.08	0.62
60	p-xylene	1.83	3.15	106.2	8	6	0.25	0	0	0	36.4	0	-1118	-9.08	0.39	0	0	0
61	thymol	2.19	3.3	150.2	11	6	0.4	1	1	1	48	20.2	-39510	-8.9	0.29	1.47	0.51	1.44
62	valerophenone	2.01	3.15	162.2	12	6	0.36	4	1	0	51.1	17.1	-42330	-10.07	-0.56	2.96	0.06	2.91
63	pentane	2.28	3.39	72.2	5	0	1	2	0	0	26.2	0	-776.9	-11.09	4.03	0.01	0.08	0.06
64	dichloromethane	0.22	1.25	84.9	3	0	1	0	0	0	16.5	0	-683.5	-11.23	0.15	1.96	0.08	2.04
65	chloroform	0.62	1.97	119.4	4	0	1	0	0	0	21.3	0	-936.8	-11.62	-0.57	1.52	0.01	1.54
66	carbon tetrachloride	1.61	2.83	153.8	5	0	1	0	0	0	26.1	0	-27440	-12.01	-1.39	0	0	0
67	1,2-dichloroethane	0.34	1.48	99	4	0	1	1	0	0	21.3	0	-833.8	-11.2	-0.15	0	0	0
68	1,1,2,2,-tetrachloroethane	1.28	2.39	167.9	6	0	1	1	0	0	30.9	0	-30910	-11.52	-0.95	0	0	0
69	1-chlorobutane	1.05	2.64	92.6	5	0	1	2	0	0	26.1	0	-20300	-10.8	0.89	2.53	0.05	2.57
70	diethyl ether	-0.06	0.89	74.1	5	0	1	2	1	0	22.4	9.2	-921.7	-9.73	2.56	1.52	0.22	1.29
71	dipropyl ether	0.78	2.03	102.2	7	0	1	4	1	0	32	9.2	-28170	-9.75	2.48	1.48	0.08	1.4
72	butyl acetate	0.62	1.78	116.2	8	0	0.83	4	2	0	32.2	26.3	-1490	-10.84	1.15	2.2	0.08	2.2
73	2-methyl-2-propanol	0.37	0.35	74.1	5	0	1	0	1	1	22.5	20.2	-21270	-10.52	3.12	1.9	0.42	1.91
74	1-pentanol	0.33	1.51	88.2	6	0	1	3	1	1	27.3	20.2	-1072	-10.53	2.85	1.91	0.4	1.84
75	1-hexanol	0.83	2.03	102.2	7	0	1	4	1	1	32.1	20.2	-28180	-10.53	2.85	1.92	0.39	1.78
76	ethyl benzoate	1.48	2.64	150.2	11	6	0.22	3	2	0	42.5	26.3	-42230	-10.12	-0.56	2.31	0.1	2.3
77	2-chloro-1-nitrobenzene	1.44	2.24	157.6	10	6	0	1	2	0	40.3	45.8	-42230	-10.4	-1.56	5.96	0.4	5.58
78	phenylacetonitrile	0.82	1.56	117.2	9	6	0.12	1	1	0	36	23.8	-29120	-10.02	-0.18	3.49	0.35	3.81
79	2-naphthylamine	1.77	2.28	143.2	11	10	0	0	0	1	48.4	26	-35420	-8.23	-0.42	1.31	0.73	2
80	3-chlorophenol	1.7	2.5	128.6	8	6	0	0	1	1	33.5	20.2	-31510	-9.55	-0.41	0.9	0.65	1.04
81	4-nitrophenol	1.28	1.91	139.1	10	6	0	1	3	1	37.3	66.1	-43200	-10.58	-1.39	4.73	0.15	4.84
82	4-chlorobenzyl alcohol	1.06	1.96	142.6	9	6	0.14	1	1	1	37.6	20.2	-34970	-9.71	-0.31	3.39	0.47	3.56
83	1,3-dichlorobenzene	2.48	3.53	147	8	6	0	0	0	0	36.5	0	-30550	-10.01	-0.66	1.91	0.02	1.93
84	1,3,5-trimethylbenzene	2.61	3.42	120.2	9	6	0.33	0	0	0	41.3	0	-29240	-9.19	0.55	0.06	0.01	0.07
85	heptane	3.2	4.66	100.2	7	0	1	4	0	0	35.8	0	-1077	-11.03	3.92	0.01	0.08	0.06
86	hexane	1.97	3.9	86.2	6	0	1	3	0	0	31	0	-926.8	-11.05	3.96	0	0	0
87	nimodipine	3.06	3.05	418.4	30	6	0.43	10	7	1	114.8	119.7	-123800	-8.94	-0.95	7.86	0.43	8.28
88	progesterone	2.98	3.87	314.5	23	0	0.81	1	2	0	94	34.1	-82470	-9.79	-0.01	4.25	0.25	4.35
89	p-toluidine	1.15	1.39	107.2	8	6	0.14	0	0	1	35.8	26	-26930	-8.25	0.36	0.67	0.68	1.31
90	2-aminobiphenyl	2.13	2.84	169.2	13	12	0	1	0	1	56.3	26	-41700	-8.39	0.02	1.04	0.71	1.74
91	N-ethylaniline	1.06	2.16	121.2	9	6	0.25	2	0	1	40.6	12	-30380	-7.99	0.54	2.26	0.66	2.67
92	1,2-diphenylethane	3.77	4.79	182.3	14	12	0.14	3	0	0	60.7	0	-44010	-9.39	0.18	0	0	0
93	testosterone	2.23	3.32	288.4	21	0	0.84	0	2	1	85.4	37.3	-76180	-9.74	0.05	4.41	0.31	4.65
94	4-ethylphenol	1.54	2.58	122.2	9	6	0.25	1	1	1	38.2	20.2	-32590	-8.95	0.11	1.62	0.62	1.5
95	4-propylphenol	2.02	3.2	136.2	10	6	0.33	2	1	1	43.1	20.2	-36050	-8.94	0.11	1.62	0.58	1.52
96	4-butylphenol	2.51	3.65	150.2	11	6	0.4	3	1	1	47.9	20.2	-39500	-8.94	0.11	1.63	0.62	1.5
97	4-fluorophenol	0.96	1.77	112.1	8	6	0	0	2	1	28.4	20.2	-36090	-9.36	-0.39	1.63	0.35	1.92
98	4-bromophenol	1.81	2.59	173	8	6	0	0	1	1	36.2	20.2	-30490	-9.23	-0.37	1.56	0.63	2.19
99	4-iodophenol	2.1	2.91	220	8	6	0	0	1	1	41.2	20.2	-30510	-8.74	-0.38	1.38	1.19	2.49
100	benzyl methyl ketone	0.38	1.44	134.2	10	6	0.22	2	1	0	41.2	17.1	-35420	-9.46	0.3	3.24	0.19	3.24
101	isradipine	2.48	4.28	371.4	27	9	0.37	6	7	1	100.7	103.6	-107200	-8.78	-1.14	6.79	0.95	7.73
102	felodipine	3.47	3.86	384.3	25	6	0.33	6	4	1	100.5	64.6	-100800	-8.79	-0.47	6.16	0.83	6.95
103	nisoldipine	3.26	3.26	388.4	28	6	0.4	8	6	1	109	110.5	-113500	-8.86	-0.78	6.11	0.71	6.4
104	lacidipine	4	5.2	455.5	33	6	0.42	11	6	1	130.8	90.9	-129100	-8.58	-0.33	3.74	0.83	4.56
105	prednisolone	1.65	1.62	360.4	26	0	0.71	2	5	3	97.1	94.8	-102300	-9.72	-0.33	4.77	0.28	4.98
106	pramocaine	2.56	3.43	293.4	21	6	0.65	9	4	0	88.5	30.9	-81270	-8.33	0.13	3.08	0.75	3.42
107	procaine	1.02	2.14	236.3	17	6	0.46	7	3	1	69.1	55.6	-2830	-8.7	-0.2	4.2	1.3	5.48
108	lidocaine	1.09	2.44	234.3	17	6	0.5	6	2	1	72.8	32.3	-61920	-8.76	0.34	3.99	0.83	4.48
109	ropivacaine	1.54	2.9	274.4	20	6	0.59	5	2	1	89	32.3	-71670	-8.86	0.3	3.78	1.16	4.85
110	timolol	0.9	1.83	316.4	21	5	0.85	7	6	2	85	108	-85960	-8.38	-0.54	2.92	1.44	3.86
111	bupivacaine	1.88	3.41	288.4	21	6	0.61	6	2	1	93.8	32.3	-75120	-8.81	0.31	3.44	1.11	4.47
112	prilocaine	0.99	2.11	220.3	16	6	0.46	6	2	2	67.8	41.1	-58460	-8.8	0.14	3.33	0.7	3.12
113	propranolol	2.2	3.48	259.3	19	10	0.38	6	3	2	78.4	41.5	-69770	-8.55	-0.41	2.03	0.86	2.72
114	pseudoefedrine	0.36	1.13	165.2	12	6	0.4	3	2	2	49.8	32.3	-44100	-9.3	0.14	2.57	0.71	3.07
115	acebutolol	1.57	1.71	336.4	24	6	0.56	11	5	3	95.1	87.7	-95550	-8.68	-0.36	4.81	0.78	4.12
116	alprenolol	2.08	3.1	249.4	18	6	0.47	8	3	2	75	41.5	-67550	-8.9	0.19	3.28	1.18	3.67
117	metoprolol	1.21	1.88	267.4	19	6	0.6	9	4	2	76.6	50.7	-74990	-8.92	0.08	0.75	1.31	1.77
118	oxprenolol	1.55	2.1	265.4	19	6	0.47	9	4	2	76.6	50.7	-74350	-8.83	-0.01	3.96	1.08	4.01
119	fluoxetine	2.98	3.82	309.3	22	12	0.29	7	5	1	79.7	21.3	-97080	-9.23	-0.36	4.89	0.82	5.13
120	verapamil	2.76	3.79	454.6	33	12	0.52	13	6	0	132.5	64	-124100	-8.25	0.08	4.29	1.15	5.2
121	Nicotine	1.18	1.17	162.2	12	6	0.5	1	2	0	53.1	16.1	-1789	-9.09	0.07	2.83	1.53	4.29
122	Codeine	1.29	1.19	299.4	22	6	0.56	1	4	1	86.7	41.9	-82220	-8.39	0.18	4.18	1.36	4.31
123	Pindolol	1.3	1.75	248.3	18	9	0.43	6	3	3	72.8	57.3	-2952	-8.29	0.11	2.53	1.34	3.73
124	Phenobarbital	0.85	1.47	232.2	17	6	0.25	2	3	2	67.6	75.3	-66770	-10.1	-0.41	2.48	0.77	1.72
125	Physostigmine	1.15	1.58	275.4	20	6	0.53	3	3	1	84.9	44.8	-3275	-8.14	0.26	1.85	0.83	2.51
126	Clonidine	1.32	1.59	230.1	14	6	0.22	1	1	2	66.6	36.4	-2319	-8.89	-0.32	4.15	0.39	4.32
127	Hexobarbital	1.29	1.98	236.3	17	0	0.58	1	3	1	69.4	66.5	-68020	-9.76	-0.28	2.52	0.64	1.89
128	Methylparaben	1.31	1.96	152.2	11	6	0.12	2	3	1	39.7	46.5	-45580	-9.65	-0.55	1.21	0.57	1.51
129	Hydroxyzine	2.97	2.36	374.9	26	12	0.43	8	4	1	113.1	35.9	-96230	-8.98	-0.17	4.04	0.47	4.04
130	Bromazepam	1.5	2.05	316.2	19	12	0.07	1	3	1	83.5	54.4	-67570	-9.23	-0.99	3.38	0.54	3.05
131	Alprazolam	1.94	2.12	308.8	22	17	0.12	1	3	0	90.7	43.1	-75490	-9.79	-1.31	5	1.5	6.4
132	Clobazam	1.95	2.12	300.7	21	12	0.12	1	2	0	89.1	40.6	-77730	-8.95	-0.88	4.15	0.47	3.89
133	Ketamine	1.34	2.18	237.7	16	6	0.46	2	2	1	66	29.1	-59060	-9.37	0.01	4.25	0.66	4.53
134	Temazepam	1.7	2.19	300.7	21	12	0.12	1	3	1	89.1	52.9	-77710	-9.3	-1.09	4.03	0.87	4.05
135	Nifedipine	2.03	2.2	346.3	25	6	0.29	6	6	1	94.5	110.5	-103100	-8.91	-0.8	6.07	0.71	6.45
136	Oxazepam	2.16	2.24	286.7	20	12	0.07	1	3	2	84.2	61.7	-74260	-9.5	-1.17	3.98	1.28	3.81
137	2-phenylethyl acetate	1.21	2.3	164.2	12	6	0.3	4	2	0	47.1	26.3	-45690	-9.66	0.13	2.09	0.09	2.12
138	Methohexital	1.57	2.35	262.3	19	0	0.5	3	3	1	79.2	66.5	-3221	-10.22	-0.24	2.85	0.58	2.29
139	Lorazepam	2.29	2.39	321.2	21	12	0.07	1	3	2	89.2	61.7	-80110	-9.43	-1.14	4.07	1.16	3.5
140	Betaxolol	1.84	2.81	307.4	22	6	0.67	11	4	2	88.9	50.7	-84720	-8.86	0.14	3.01	1.02	3.51
141	Carbamazepine	1.72	2.45	236.3	18	12	0	1	1	1	76.1	46.3	-61610	-8.7	-0.62	3.7	0.55	3.77
142	Phenytoin	1.79	2.47	252.3	19	12	0.07	2	2	2	77.5	58.2	-2967	-9.85	-0.43	3.78	0.61	3.35
143	Ethylparaben	1.75	2.47	166.2	12	6	0.22	3	3	1	44.6	46.5	-49040	-9.61	-0.51	1.23	0.56	1.44
144	Metoclopramide	1.9	2.62	299.8	20	6	0.5	8	3	2	82.3	67.6	-79170	-8.53	-0.26	6.1	1	6.92
145	Tramadol	1.35	2.63	263.4	19	6	0.62	4	3	1	78.2	32.7	-71020	-8.54	0.33	1.75	0.79	2.32
146	Diltiazem	2.78	2.7	414.5	29	12	0.36	7	5	0	117.4	84.4	-110300	-8.73	-0.68	3.61	0.55	3.79
147	Labetalol	2.02	3.09	328.4	24	12	0.32	8	4	4	94	95.6	-90320	-9.15	-0.59	5.62	1.47	6.14
148	Tropisetron	2.53	2.76	284.4	21	9	0.47	3	3	1	85.8	45.3	-76590	-8.9	-0.41	3.86	1.66	5.5
149	Diazepam	2.2	2.82	284.7	20	12	0.12	1	2	0	88	32.7	-70900	-9.19	-0.95	2.69	0.96	3.09
150	Thiopental	1.33	2.85	242.3	16	0	0.73	4	2	2	74.2	90.3	-63080	-9.17	-1.33	3.73	0.69	3.05
151	Nitrendipine	3.04	2.88	360.4	26	6	0.33	7	6	1	99.3	110.5	-106600	-8.98	-0.91	9.75	0.44	10.11
152	Isopropylparaben	1.91	2.91	180.2	13	6	0.3	3	3	1	49.4	46.5	-52500	-9.58	-0.46	1.09	0.54	1.28
153	Granisetron	1.98	3	312.4	23	9	0.56	3	3	1	95	50.2	-82430	-8.61	-0.45	4.08	1.19	5.21
154	Flurazepam	2.53	3.02	387.9	27	12	0.33	6	4	0	114.8	35.9	-103200	-8.85	-0.74	1.88	1.45	2.47
155	Propylparaben	2.27	3.04	180.2	13	6	0.3	4	3	1	49.4	46.5	-52500	-9.61	-0.51	1.2	0.58	1.33
156	Ondansetron	2.31	3.95	293.4	22	14	0.33	2	2	0	87.4	39.8	-76580	-8.71	-0.43	8.87	1.12	9.95
157	Piroxicam	1.77	0.99	331.4	23	12	0.07	2	5	2	87	108	-96710	-8.97	-0.92	3.46	1.25	4.4
158	Delorazepam	2.44	3.15	305.2	20	12	0.07	1	2	1	88.1	41.5	-73300	-9.31	-0.99	3.41	1.17	2.93
159	Isotretinoin	3.7	6.3	300.4	22	0	0.45	5	2	1	95.3	37.3	-78990	-8.94	-0.7	5.2	0.82	4.44
160	Phenylbutazone	1.23	3.16	308.4	23	12	0.26	5	2	0	97.8	40.6	-82230	-8.84	-0.14	1.08	0.31	0.79
161	Diphenhydramine	2.17	3.27	255.4	19	12	0.29	6	2	0	79.1	12.5	-65770	-8.91	0.13	0.95	0.83	1.07
162	Mepyramine	1.89	3.27	285.4	21	12	0.35	7	3	0	86.7	28.6	-3251	-8.27	0.11	3.12	0.92	3.48
163	Isobutylparaben	2.34	3.4	194.2	14	6	0.36	4	3	1	54.2	46.5	-55960	-9.61	-0.5	1.28	0.57	1.38
164	Haloperidol	2.78	4.3	375.9	26	12	0.38	6	4	1	105.5	40.5	-4399	-8.96	-0.84	2.92	1.01	3.75
165	Risperidone	2.03	3.49	410.5	30	15	0.52	4	6	0	117.7	64.2	-115100	-8.76	-0.81	6.42	2.02	6.08
166	Bromperidol	3.05	4.45	420.3	26	12	0.38	6	4	1	108.2	40.5	-100400	-8.95	-0.85	2.79	0.98	3.58
167	Butylparaben	2.81	3.57	194.2	14	6	0.36	5	3	1	54.2	46.5	-55960	-9.61	-0.5	1.2	0.61	1.4
168	Benzylparaben	2.74	3.56	228.2	17	12	0.07	4	3	1	64.2	46.5	-63810	-9.64	-0.57	1.31	0.63	1.66
169	Nebivolol	2.75	4.04	405.4	29	12	0.45	6	7	3	103.3	71	-123100	-9.05	-0.29	1.12	1.84	1.48
170	Propofol	2.99	3.79	178.3	13	6	0.5	2	1	1	57.6	20.2	-46420	-8.86	0.29	1.13	0.48	1.39
171	Domperidone	3.21	3.9	425.9	30	18	0.36	5	3	2	124.1	78.8	-111000	-8.69	-0.6	1.31	0.76	0.61
172	Methadone	2.83	3.93	309.5	23	12	0.38	7	2	0	97.3	20.3	-78980	-8.65	0.05	2.44	0.89	2.48
173	Dextromethorphan	2.58	3.97	271.4	20	6	0.67	1	2	0	86.5	12.5	-69880	-8.42	0.37	1.35	0.98	2.18
174	Fluphenazine	3.96	4.36	437.5	30	12	0.45	7	6	1	124.1	55.3	-126400	-8.01	-0.9	5.31	1.23	4.92
175	Mianserin	3.13	4.24	264.4	20	12	0.33	0	1	0	90.2	6.5	-65780	-8.37	0.27	1.31	0.23	1.44
176	Biperiden	3.35	4.25	311.5	23	6	0.62	5	2	1	99.8	23.5	-79600	-8.92	0.36	3.05	0.93	3.98
177	Midazolam	2.51	4.33	325.8	23	17	0.11	1	3	0	92.8	30.2	-84780	-9.1	-1.03	3.19	1.03	3.7
178	Promazine	3.26	4.55	284.4	20	12	0.29	4	1	0	90.1	31.8	-67030	-7.6	-0.24	2.42	1.41	3.8
179	Pentamethylbenzene	3.32	4.56	148.2	11	6	0.45	0	0	0	51.3	0	-36160	-8.68	0.67	0.51	0.09	0.6
180	1,2,4,5-tetrachlorobenzene	3.5	4.64	215.9	10	6	0	0	0	0	46.5	0	-42240	-9.96	-1.27	0	0	0
181	Imipramine	3.01	4.8	280.4	21	12	0.37	4	1	0	93.8	6.5	-69860	-8.15	0.29	1.59	0.58	2.01
182	Promethazine	3.08	4.81	284.4	20	12	0.29	3	1	0	90.1	31.8	-67030	-7.59	-0.07	2.41	1.33	3.7
183	Desipramine	2.74	4.9	266.4	20	12	0.33	4	1	1	88.9	15.3	-66410	-8.16	0.25	1.73	1.02	2.46
184	Amitriptyline	3.12	4.92	277.4	21	12	0.3	3	1	0	91	3.2	-68090	-8.67	0.08	1.46	0.86	2.24
185	Buprenorphine	3.19	4.98	467.6	34	6	0.79	5	5	2	136.8	62.2	-126400	-8.37	0.3	5.04	0.6	4.59
186	Loratadine	3.62	5.2	382.9	27	12	0.36	3	3	0	111.7	42.4	-97850	-9.22	-0.43	1.66	0.86	2.2
187	Chlorpromazine	2.23	5.41	318.9	21	12	0.29	4	1	0	95.1	31.8	-72880	-7.83	-0.52	1.86	1.24	2.41
188	2-methyl-2-butanol	-0.08	0.89	88.2	6	0	1	1	1	1	27.4	20.2	-24730	-10.4	3.14	1.79	0.4	1.77
189	Acetonitrile	-0.7	-0.34	41.1	3	0	0.5	0	1	0	11.5	23.8	-10880	-12.77	1.22	3.47	0.46	3.93
190	Acetylsalicylic acid	-0.85	1.19	180.2	13	6	0.11	3	4	1	44.9	63.6	-55230	-9.84	-0.81	2.24	0.72	1.74
191	Aminophenazone	0.77	1	231.3	17	11	0.31	2	1	0	70.5	30.2	-61780	-8.59	-0.17	4.22	0.75	3.54
192	Amoxicillin	-0.73	0.87	365.4	25	6	0.44	5	6	4	94.6	158.3	-102200	-9.16	-0.7	4.71	0.78	5.29
193	Atenolol	0.77	0.16	266.3	19	6	0.5	8	4	3	73.6	84.6	-75540	-9.05	-0.23	3.66	1.16	4.07
194	Betahistine	0.28	0.68	136.2	10	6	0.38	3	2	1	41.6	24.9	-34980	-9.13	-0.16	1.5	0.56	1.8
195	Caffeine	0.68	-0.07	194.2	14	9	0.38	0	3	0	52	61.8	-56570	-8.97	-0.46	3.56	0.75	3.66
196	Carbamizepine epoxide	1.21	0.95	252.3	19	12	0.13	1	2	1	73.9	58.9	-68400	-9.3	-0.48	5.34	1.25	4.95
197	Cephalexin	0.02	0.65	347.4	24	6	0.31	5	5	3	92.1	138	-94800	-9.12	-0.71	4.59	1.81	4.23
198	Chlorambucil	1.9	1.7	304.2	19	6	0.5	9	2	1	81	40.5	-3288	-8.59	0.02	2.33	0.37	2.36
199	Cimetidine	1.05	0.4	252.3	17	5	0.5	7	3	3	69.2	114.2	-63130	-8.98	-0.35	8.51	2.5	10.6
200	Cinoxacin	-0.3	1.59	262.2	19	10	0.25	2	6	1	65.1	90.7	-79710	-8.93	-1.05	7.27	0.74	7.15
201	Ciprofloxacin	1.34	0.28	331.3	24	10	0.41	3	5	2	95.3	74.6	-97780	-8.85	-0.89	7.95	1.52	6.92
202	Clotrazepate	0.75	2.05	314.7	22	12	0.06	2	4	2	89.6	78.8	-83910	-9.48	-1.12	2.48	1.48	3.02
203	Cotinine	0.17	0.07	176.2	13	6	0.4	1	2	0	53.3	33.2	-47460	-9.4	-0.53	4.93	0.54	5.31
204	Epinephrine	0.25	-1.2	183.2	13	6	0.33	3	4	4	49	72.7	-54260	-8.79	-0.03	2.45	1.07	2.6
205	Ethanol	-0.62	-0.31	46.1	3	0	1	0	1	1	12.9	20.2	-622.1	-10.53	2.93	1.94	0.38	1.81
206	Ethyl acetate	-0.25	0.73	88.1	6	0	0.75	2	2	0	22.6	26.3	-1191	-10.87	1.14	2.18	0.03	2.19
207	Flumazenil	1.39	1	303.3	22	11	0.27	3	5	0	79.5	64.4	-90890	-9.73	-1.29	3	0.91	2.79
208	Flumequine	1.18	1.6	261.3	19	10	0.29	1	4	1	68.9	59.3	-78870	-8.99	-0.92	8.51	0.15	8.38
209	Fluvastatin	2.84	4.85	411.5	30	15	0.29	8	5	3	116.4	82.7	-118400	-8.21	-0.38	4.27	1.45	5.17
210	Furosemide	0.92	2.03	330.7	21	11	0.08	5	6	3	75.5	131	-98490	-9.32	-0.86	5.16	1.79	6.73
211	Hydrochlorothiazide	0.98	-0.07	297.7	17	6	0.14	1	6	3	67.6	135.1	-84650	-9.77	-1.04	6.82	2.54	9.11
212	Ibuprofen	1.17	3.97	206.3	15	6	0.46	4	2	1	62.2	37.3	-56070	-9.39	0.12	2.2	0.56	1.77
213	Indomethacin	2.08	4.27	357.8	25	15	0.16	5	4	1	96.1	68.5	-96490	-8.55	-0.99	1.28	0.46	0.99
214	Ketoprofen	1.36	3.12	254.3	19	12	0.12	4	3	1	72.7	54.4	-70110	-10	-0.75	1.73	0.58	1.7
215	Levosulpiride	2.78	0.57	341.4	23	6	0.53	7	6	2	90.5	110.1	-99950	-9.13	-0.62	4.43	1.64	5.94
216	Morphine	1.18	0.89	285.3	21	6	0.53	0	4	2	82.3	52.9	-78780	-8.66	0.08	4.57	1.44	3.58
217	Nadolol	1.01	0.81	309.4	22	6	0.65	6	5	4	85.5	82	-88120	-9.11	0.01	2.36	0.97	1.7
218	Nalidixic acid	0.66	1.59	232.2	17	10	0.25	2	4	1	64	72.2	-66750	-9.24	-1	6.87	0.64	6.24
219	Naproxen	1.34	3.18	230.3	17	10	0.21	3	3	1	66.8	46.5	-64450	-8.62	-0.64	3.77	0.59	3.39
220	Nicotinamide	-0.18	-0.37	122.1	9	6	0	1	2	1	32.3	56	-1486	-10.52	-0.96	2.01	0.76	1.41
221	n-Propanol	-0.42	0.25	60.1	4	0	1	1	1	1	17.7	20.2	-772.1	-10.53	2.87	1.94	0.39	1.87
222	Oxolinic acid	0.99	0.94	261.2	19	10	0.23	2	5	1	67.3	77.8	-78580	-8.84	-0.92	7.27	0.19	7.44
223	Paracetamol	0.28	0.46	151.2	11	6	0.12	2	2	2	42.8	49.3	-43390	-8.52	-0.07	2.88	0.28	2.77
224	Phenazone	0.73	0.38	188.2	14	11	0.18	1	1	0	56.3	26.9	-50260	-8.7	-0.28	5.47	0.23	5.46
225	Phenylpropanolamine	0.58	0.83	151.2	11	6	0.33	2	2	2	44.9	46.3	-40640	-9.42	-0.01	1.17	1.29	1.15
226	Pipemidic acid	0.48	-2.15	303.3	22	10	0.43	3	6	2	88.2	100.4	-86850	-9.05	-0.99	7.73	1.12	7.46
227	Piromidic acid	1.17	1.49	288.3	21	10	0.43	3	5	1	81.5	88.3	-82250	-9.02	-0.81	9.7	0.93	9.09
228	Propionitrile	-0.35	0.16	55.1	4	0	0.67	0	1	0	16.3	23.8	-14340	-12.28	1.21	3.57	0.36	3.93
229	Pyridine	0.32	0.65	79.1	6	6	0	0	1	0	24.2	12.9	-20000	-10.24	-0.26	1.62	0.76	2.38
230	Ranitidine	0.81	0.27	314.4	21	5	0.54	10	4	2	86	111.6	-85270	-9.01	-0.46	9.77	0.51	9.5
231	Rufloxacin	1.35	-0.1	363.4	25	10	0.41	2	5	1	102.3	91.1	-101900	-8.59	-1.08	8.26	0.98	7.44
232	Salicylic acid	-0.08	2.26	138.1	10	6	0	1	3	2	35.4	57.5	-1827	-9.59	-0.87	3.1	1.19	2.21
233	Sotalol	0.69	0.24	272.4	18	6	0.5	6	4	3	72.9	86.8	-3382	-9.34	-0.81	2.99	2.68	5.1
234	Terbutaline	0.86	0.9	225.3	16	6	0.5	4	4	4	63.5	72.7	-64640	-9.07	0.09	3.47	1.08	4.26
235	Tetrahydrofuran	-0.18	0.46	72.1	5	0	1	0	1	0	20.3	9.2	-20630	-9.71	2.5	2.03	0.07	1.98
236	Theobromine	-0.09	-0.78	180.2	13	9	0.29	0	3	1	47.1	72.7	-2304	-9.11	-0.6	4.73	1.12	4.34
237	Theophylline	0.15	-0.04	180.2	13	9	0.29	0	3	1	47.1	72.7	-53110	-9.2	-0.35	5.59	1.58	7.04
238	4-hydroxybenzoic acid	-1.05	1.58	138.1	10	6	0	1	3	2	35.4	57.5	-42130	-9.77	-0.68	2.17	0.28	2.12
239	N,N-dimethylformamide	-0.47	-1.01	73.1	5	0	0.67	1	1	0	20	20.3	-21780	-9.34	1.31	4.38	0.24	4.32
240	aniline	0.35	0.9	93.1	7	6	0	0	0	1	30.9	26	-23460	-8.46	0.33	1.02	0.74	1.77
